# Supplementary material for: Estimation of Ebola’s spillover infection exposure in Sierra Leone based on sociodemographic and economic factors
Source: PLoS One. 2022 Sep 1;17(9):e0271886. doi: 10.1371/journal.pone.0271886 (PMC9436100; doi:10.1371/journal.pone.0271886)
Supplement: S1 Data — It collects the data from the surveys. No processing is included in this set. Data on gender, age, location and authors of the interview were considered potentially identifying information by the publisher, so they have been removed from the dataset provided with the article. All the answers of 284 respondents are included. (XLSX) [file pone.0271886.s001.xlsx]

## Sheet: ebola_questionnaire
Number	respondent_answer	translator	translator_other	district_born	district_born_other	education_level	education_level_other	religion	religion_other	occupation	occupation_other	work_environment	work_environment_other	work_animals_seen	work_animals_seen_other	relative_income	rooms_in_house	people_in_house	families_in_house	water_acquisition	water_acquisition_other	time_for_water	time_for_fuel	clean_food_surfaces	clean_with_chemicals	travel_to_makeni	travel_to_makeni_other	time_to_highway	time_to_school	travel_to_makeni_market	travel_to_makeni_market_other	internet_use	own_cell_phone	own_cell_phone_other	time_in_bush	time_in_bush_other	caves	go_to_caves	go_to_caves_other	wash_with_soap	meals_per_day	meals_per_day_other	checking_fruit	proteins_consumed_regularly	proteins_consumed_regularly_other	favorite_meat	favorite_meat_other	see_bushmeat_sellers	eat_bushmeat_frequency
1	yes	Team 1		Bombali		Completed Diploma or Postsecondary Training		Islam			finance student						5	12	3	No, we collect water from a well		5	30	Every day	Every day	Every few days		1	30			At least once a day	Yes		Every few months		Never				3 meals a day			Beans,Fish		Fish			At least once per year
2	yes	Team 2		Bombali		Completed Senior Secondary School (SSS)		Islam		Student							4	14	1	No, we collect water from a well		0	60	Every day	Every day	Every few months		5	15			At least once a day	Yes		Never		Never				3 meals a day			Beans,Fish,Chicken,Beef,"Bushmeat (Bats, Antelope, Monkey, Anteater, Rodents, etc.)"		Beef			At least once per year
3	yes	Team 1		Bombali		Completed Senior Secondary School (SSS)		Islam		Self Employed							4	17	3	No, we collect water from a well		40	40	Every day	Never	Every few years		1	10			At least once a week	Yes		Never		Never				2 meals a day			Fish		Beef			Never
4	yes	Team 1		Bombali		No formal education		Islam		Agriculture							11	25	1	No, we collect water from a well		60	60	Every day	Never	more than once per day		1	180			Not at all	Yes		Every day/ more than once per day		Never				2 meals a day			Fish		Beef			Never
5	yes	Team 2		Bombali		Completed Senior Secondary School (SSS)		Islam			mechanic						4	12	1	No, we collect water from a well		2	150	Every day	Never	Every few months		5	15			Not at all	Yes		Never		Never				2 meals a day			Beans,Fish,Beef		Beef			I use to, but no longer
6	yes	Team 1		Bombali		Completed Bachelors		Islam		Unemployed							2	9	1	No, we collect water from a well		1	1	Every day	Every day	Every day		2	30			At least once a day	Yes		Never		Never				2 meals a day			Fish		Beef			At least once a week
7	yes	Team 1		Bombali		Completed Senior Secondary School (SSS)		Islam		Unemployed							4	15	3	No, we collect water from a well		2	60	Every day	Every day	Every few days		3	10			Not at all	Yes		Every day/ more than once per day		Never				2 meals a day			Fish		Beef			Never
8	yes	Team 2		Tonkolili		Completed Senior Secondary School (SSS)		Islam			baker						5	12	3	No, we collect water from a well		3	8	Every day	Never	Every few months		5	30			At least once a day	Yes		Never		Never				2 meals a day			Beans,Fish,Chicken,Beef,"Bushmeat (Bats, Antelope, Monkey, Anteater, Rodents, etc.)"		Fish			At least once a month
9	yes	Team 1		Bombali		Completed Senior Secondary School (SSS)		Islam		Market (Seller)							6	17	3	No, we collect water from a well		25	1	Every day	Every day	Every few days		3	35			At least once a day	Yes		Never		Never				2 meals a day			Fish		Beef			Never
10	yes	Team 2		Bombali		Some primary school		Islam			Trader						6	18	3	No, we collect water from a well		1	2	Every day	Once a month	Every few days		5	10			Not at all	Yes		Never		Never				2 meals a day			Beans,Fish		Beef			Never
11	yes	Team 1		Bombali		Completed Diploma or Postsecondary Training		Islam		Student							6	24	4	No, we collect water from a well		90	30	Every day	Never	Every few days		4	60			At least once a day	Yes		Never		Never				3 meals a day			Fish		Beef			At least once per year
12	yes	Team 2		Bombali		Completed Senior Secondary School (SSS)		Islam			trader						6	20	10	No, we collect water from a well		1	2	Every day	Declined to Answer	Every few days		5	10			Not at all	Yes		Every few months		Never				2 meals a day			Beans,Fish,Seafood (other than fish).		Beef			Never
13	yes	Team 1		Bombali		No formal education		Islam		Unemployed							9	28	8	No, we collect water from a well		1	60	Every day	Never	Every few days		27	30			Not at all	Yes		Every day/ more than once per day		Never				1 meal a day			Fish,Chicken		Beef			Never
14	yes	Team 2		Bombali		Completed Senior Secondary School (SSS)		Islam		Student							3	18	11	No, we collect water from a well		1	5	Every day	Twice a week	Every few years		5	10			At least once a day	I share a cell phone		Never		Never				3 meals a day			Beans,Fish,Chicken,Beef		Beef			Never
15	yes	Team 1		Bombali		Completed Senior Secondary School (SSS)		Christianity		Market (Seller)							6	16	1	No, we collect water from a well		1	60	Every day	Never	Every day		5	60			At least once a day	Yes		Never		Never				2 meals a day			Fish		Chicken			I use to, but no longer
16	yes	Team 2		Bombali		Completed Senior Secondary School (SSS)		Islam		Student							5	15	1	No, we collect water from a well		1	0	Every day	Never		2	5	45			At least once a day	Yes		Never		Never				2 meals a day			Beans,Fish,Beef		Beef			Never
17	yes	Team 1		Bombali		Completed primary school		Islam		Unemployed							5	11	2	No, we collect water from a well		1	60	Every day	Once a month	Every few years		5	10			Not at all	Yes		Every day/ more than once per day		Never				1 meal a day			Beans,Fish		Bushmeat (Bats, Antelope, Monkey, Anteater, Rodents, etc.)			At least once per year
18	yes	Team 2		Bombali		No formal education		Islam			trader						6	10	1	No, we collect water from a well		2	30	Every day	Never	Never		5	10			Not at all	Yes		Never		Never				1 meal a day			Beans,Fish,"Bushmeat (Bats, Antelope, Monkey, Anteater, Rodents, etc.)"		Beef			At least once per year
19	yes	Team 1		Bombali		Completed Junior Secondary School (JSS)		I don’t hold any religious beliefs		Unemployed							5	12	1	No, we collect water from a well		6	30	Every day	Never	Every few days		5	45			Not at all	No		Never		Never				2 meals a day			Beans,Fish,Beef		Bushmeat (Bats, Antelope, Monkey, Anteater, Rodents, etc.)			At least once per year
20	yes	Team 2		Kailahun		Completed primary school		Christianity			Trader						6	24	3	No, we collect water from a well		5	5	Every day	Never	Every few months		5	10			Not at all	Yes		Never		Never				2 meals a day			Fish,Beef			Goat		I use to, but no longer
21	yes	Team 1		Bombali		Completed Junior Secondary School (JSS)		Christianity			construction						11	27	7	No, we collect water from a well		1	60	Every day	Once a week	Every day		15	40			Not at all	Yes		Never		Every few days				2 meals a day			Beans,Fish,Beef		Beef			At least once a month
22	yes	Team 2		Bombali		No formal education		Islam			trader						9	20	1	No, we collect water from a well		2	1	Every day	Never		no village	5	30			Not at all	Yes		Never		Never				3 meals a day			Beans,Fish		Beef			Never
23	yes	Team 1		Bombali		No formal education		Islam		Unemployed							4	15	2	No, we collect water from a well		1	60	Every day	Never	Every few days		20	8			Not at all	Yes		Every few days		Never				1 meal a day			Fish		Beef			Never
24	yes	Team 2		Falaba		No formal education		Islam		Market Seller/Trader		Outdoors		None		Average	18	30	5	Water from a well/pump		10	0	Once a week	Never	I live in Makeni		1	4	Every day		Not at all	No		Never		No			At least once a day	1 meal a day		Always	Beans,Fish		Fish		No	Never
25	yes	Team 1		Bombali		Completed Senior Secondary School (SSS)		Islam		Unemployed		Indoors				Lower than average	10	24	4	Water from a well/pump		15	3	Every day	Once a week	I live in Makeni		20	5	Every day		Not at all	Yes		Never		No			At least once a day	2 meals a day		Always	Fish,Beef	Goat		Goat	No	Never
26	yes	Team 2		Bombali		Completed Senior Secondary School (SSS)		Islam			tailoring	Outdoors		None		Lower than average	7	20	3	Water from a well/pump		30	5	Every day	Once a month	I live in Makeni		1	35	Every day		Not at all	Yes		Never		No			At least once a day	1 meal a day		Always	Beans,Fish		Beef		No	Never
27	yes	Team 1		Port Loko		No formal education		Islam			business man	Outdoors		None		Lower than average	7	18	4		buy, other house	15	25	Every day	Once a week	I live in Makeni		30	10	Every few days		Not at all	No		Never		No			At least once a day	1 meal a day		Always	Fish		Beef		Yes	I used to, but no longer
28	yes	Team 2		Bombali		Completed Senior Secondary School (SSS)		Islam			construction	Outdoors		Bats,Monkeys	snake	Lower than average	13	15	10	Water from a well/pump		2	180	Every day	Once a month	I live in Makeni		1	0	Every day		Not at all	Yes		Never		No			At least once a day	3 meals a day		Always	Fish,Chicken		Beef		No	Never
29	yes	Team 1		Bombali		Completed Senior Secondary School (SSS)		Christianity		Unemployed		Indoors				Lower than average	5	10	2	Water from a well/pump		35	5	Every day	Never	I live in Makeni		5	5	Every few days		Not at all	No		Never		No			At least once a day	1 meal a day		Always	Fish		Bushmeat		No	At least once per year
30	yes	Team 2		Bombali		Completed Senior Secondary School (SSS)		Islam		Market Seller/Trader		Outdoors			mice	Lower than average	5	18	1	Water from a well/pump		5	10	Every day	Never	I live in Makeni		1	30	Every day		At least once a day	Yes		Every few years		Yes	Every few days		At least once a day	1 meal a day		Always	Fish,Beef		Beef		No	I used to, but no longer
31	yes	Team 1		Tonkolili		No formal education		Islam		Market Seller/Trader		Outdoors		None		Lower than average	6	23	6		buy water	240	10	Every day	Never	I live in Makeni		60	5	Every day		Not at all	No		Never		No			At least once a day	2 meals a day		Always	Fish		Beef		No	Never
32	yes	Team 2		Tonkolili		Completed Masters or Doctorate		Christianity			medical center	Indoors				Average	5	25	1	Water from a well/pump		2	2	Every day	Every day	I live in Makeni		1	10	Every day		At least once a day	Yes		Every few years		Yes	Every few months		At least once a day	3 meals a day		Always	Beans,Fish,Chicken,Beef		Beef		Yes	At least once per year
33	yes	Team 1		Tonkolili		Completed Bachelors		Islam			teacher	Outdoors		None		Lower than average	2	10	1		buy	30	0	Every day	Never	I live in Makeni		15	25	Every few days		At least once a day	Yes		Every few years		Yes	Never		At least once a day	2 meals a day		Always	Beans,Fish		Beef		Yes	Never
34	yes	Team 2		Tonkolili		Completed Senior Secondary School (SSS)		Islam		Unemployed			house wife			Average	3	6	1	Water from a well/pump		1	4	Every day	Once a month	I live in Makeni		1	30	More than once per day		Not at all	Yes		Never		No			At least once a day	1 meal a day		Sometimes	Fish	fruit	Beef		No	I used to, but no longer
35	yes	Team 2		Bombali		Completed Diploma or Postsecondary Training		Islam		Agriculture		Outdoors		Bats,Monkeys		Lower than average	17	25	4	Running water in the house		0	0	Every day	Once a month	I live in Makeni		1	10	Every day		Not at all	Yes		Every day/ more than once per day		Yes	Never		At least once a day	2 meals a day		Always	Beans,Fish		Beef		Yes	I used to, but no longer
36	yes	Team 1		Bonthe		Completed Diploma or Postsecondary Training		Christianity		Student		Indoors				Lower than average	6	26	1	Water from a well/pump		3	6	Every day	Once a week	I live in Makeni		20	30	Every day		At least once a day	Yes		Never		No			At least once a day	2 meals a day		Always	Fish		Beef		No	At least once a month
37	yes	Team 2		Bombali		No formal education		Islam		Unemployed			house wife			Average	6	12	6	Water from a well/pump		1	0	Every day	Once a month	I live in Makeni		1	6	Every day		Not at all	Yes		Never		No			At least once a day	3 meals a day		Always	Fish,Beef		Beef		No	Never
38	yes	Team 1		Bombali		Completed Senior Secondary School (SSS)		Islam			Business	Outdoors		None		Lower than average	6	8	1	Water from a well/pump		30	5	Every day	Every day	I live in Makeni		120	5	Every day		Not at all	No		Never		No			At least once a day	2 meals a day		Always	Fish			Goat	No	At least once per year
39	yes	Team 2		Karene		Completed Junior Secondary School (JSS)		Islam			minister of labor	Indoors				Lower than average	0	11	5	Water from a well/pump		2	3	Every day	Never	I live in Makeni		1	40	Every day		Not at all	Yes		Every few days		Yes	Every few months		At least once a day	1 meal a day		Always	Fish		Beef		Yes	I used to, but no longer
40	yes	Team 1		Tonkolili			trade school - construction	Islam			construction	Outdoors		None		Lower than average	5	11	4	Water from a well/pump		360	60	Every day	Never	I live in Makeni		30	60	Every day		Not at all	Yes		Never		Yes	Never		At least once a day	1 meal a day		Never	Fish		Beef		Use too	Never
41	yes	Team 2		Western Rural		Completed Junior Secondary School (JSS)		Islam		Market Seller/Trader		Outdoors			mice	Average	6	0	2	Water from a well/pump		3	420	Every day	Once a month	I live in Makeni		3	5	Every day		Not at all	Yes		Never		No			At least once a day	3 meals a day		Always	Beans,Fish,Bushmeat		Beef		Yes	At least once per year
42	yes	Team 1		Bombali		No formal education		Islam		Market Seller/Trader		Indoors				Lower than average	5	8	1	Water from a natural source		60	60	Every day	Never	Every few days		1	3	Every few days		Not at all	No		Every few years		No			At least once a day	3 meals a day		Always	Fish		Beef		No	At least once a month
43	yes	Team 2		Bombali		No formal education		Islam		Agriculture		Outdoors		Bats,Monkeys		Average	8	32	1	Water from a well/pump		10	60	Every day	Never	Every few days		0	4	Every day		Not at all	Yes		Every day/ more than once per day		No			At least once a day	2 meals a day		Always	Beans,Fish,Beef,Bushmeat	squirrel	Beef		Use too	I used to, but no longer
44	yes	Team 1		Bombali		Some primary school		Islam		Market Seller/Trader		Indoors				Lower than average	4	4	2	Water from a well/pump		60	60	Every day	Never	Every day		1	60	Every few days		Not at all	Yes		Never		No			At least once a day	2 meals a day		Always	Fish		Beef		No	Never
45	yes	Team 2		Bombali		No formal education		Islam		Agriculture		Outdoors		Bats,Monkeys		Lower than average	3	11	1	Water from a well/pump		60	60	Never	Never	Every day		0	30	Every day		Not at all	Yes		Every day/ more than once per day		No			At least once a day	1 meal a day		Always	Fish		Chicken		Use too	I used to, but no longer
46	yes	Team 1		Bombali		No formal education		Christianity		Market Seller/Trader		Outdoors		Bats		Lower than average	4	8	1	Water from a well/pump		120	240	Every day	Once a month	Every day		60	3	Every day		Not at all	Yes		Every day/ more than once per day		No			At least once a day	1 meal a day		Always	Fish		Bushmeat		No	At least once per year
47	yes	Team 2		Kambia		No formal education		Islam		Agriculture		Outdoors			squirrel	Lower than average	7	15	6	Water from a well/pump		40	0	Every day	Never	Every few days		0	2	Every few months		Not at all	Yes		Every day/ more than once per day		No			At least once a day	1 meal a day		Always	Fish		Beef		No	I used to, but no longer
48	yes	Team 1		Bombali		Completed Junior Secondary School (JSS)		Islam			Motor bike	Outdoors		Bats,Monkeys		Lower than average	24	50	1	Running water in the house		60	180	Every day	Never	More than once per day		10	60	Every few days		At least once a week	Yes		Every day/ more than once per day		No			At least once a day	3 meals a day		Always	Beans,Fish		Beef		No	At least once per year
49	yes	Team 1		Port Loko		Completed Junior Secondary School (JSS)		Islam		Market Seller/Trader		Outdoors		None		Lower than average	4	8	1	Running water in the house		15	5	Every day	Once a week	Every day		15	90	Every day		At least once a day	Yes		Never		No			At least once a day	3 meals a day		Always	Fish		Beef		Yes	Never
50	yes	Team 2		Bombali		Completed Senior Secondary School (SSS)		Islam		Student		Indoors				Average	5	15	1	Water from a well/pump		60	60	Every day	Never	Every few days		0	4	Every day		At least once a day	Yes		Every few days		Yes	Every few days		At least once a day	2 meals a day		Always	Fish		Beef		Yes	At least once a month
51	yes	Team 1		Koinadugu		Completed Senior Secondary School (SSS)		Islam			Tailor	Outdoors		None		Average	5	5	2	Water from a well/pump		5	5	Every day	Once a month	Every day		3	10	Every day		At least once a week	Yes		Never		No			At least once a day	3 meals a day		Always	Fish		Beef		No	Never
52	yes	Team 1		Bombali		Completed Senior Secondary School (SSS)		Islam			security	Outdoors		Bats,Monkeys		Lower than average	4	22	2	Water from a well/pump		15	60	Every day	Never	Every day		10	15	Every few days		At least once a week	Yes		Every day/ more than once per day		No			At least once a day	2 meals a day		Always	Fish		Bushmeat		Yes	At least once a month
53	yes	Team 2		Bombali			mason	Islam			building	Outdoors		Bats,Monkeys		Average	25	60	1	Water from a well/pump		60	90	Every day	Never	More than once per day		0	5	Every day		Not at all	Yes		Every day/ more than once per day		No			At least once a day	2 meals a day		Always	Fish		Beef		No	At least once a month
54	yes	Team 1		Bo		Completed Senior Secondary School (SSS)		Christianity			construction	Outdoors		None		Lower than average	7	16	5	Water from a well/pump		540	120	Every day	Never	Every day		15	20	Every few weeks		Not at all	Yes		Every few days		Yes	Every few months		At least once a day	2 meals a day		Always	Fish		Beef		No	At least once a month
55	yes	Team 2		Tonkolili		No formal education		Islam		Agriculture		Outdoors		None		Lower than average	4	10	2	Water from a well/pump		160	60	Every day	Never	Every few days		1	60	Every few days		Not at all	Yes		Every day/ more than once per day		No			At least once a day	2 meals a day		Always	Fish			Goat	No	Never
56	yes	Team 2		Kambia		Completed Junior Secondary School (JSS)		Islam			mason	Outdoors			dogs	Higher than average	4	9	1	Water from a well/pump		10	0	Every day	Once a week	Every day		2	60	Every day		Not at all	Yes		Never		No			At least once a day	2 meals a day		Always	Fish		Beef		No	I used to, but no longer
57	yes	Team 1		Bombali		No formal education		Christianity		Agriculture		Outdoors		Bats,Monkeys		Average	6	6	1	Water from a well/pump		15	15	Every day	Never	Every few weeks		20	20	Every few weeks		Not at all	No		Every day/ more than once per day		Yes	Never		At least once a week	2 meals a day		Always	Fish,Beef		Chicken		No	At least once a month
58	yes	Team 1		Bombali		No formal education		Christianity		Market Seller/Trader		Outdoors		None		Lower than average	6	17	4	Water from a well/pump		60	120	Every day	Never	Every few days		120	60	Every few days		Not at all	Yes		Every day/ more than once per day		No			At least once a day	2 meals a day		Never	Fish		Beef		No	At least once a month
59	yes	Team 2		Bombali		Completed primary school		Islam		Unemployed		Indoors				Higher than average	3	6	1	Water from a well/pump		0	5	Every day	Every day	Never		3	90	Every few days		Not at all	Yes		Never		No			At least once a day	2 meals a day		Always	Beans,Fish		Beef		Use too	Never
60	yes	Team 1		Bombali		Completed Senior Secondary School (SSS)		Islam		Unemployed		Indoors				Lower than average	4	10	1	Water from a natural source		30	1	Every day	Twice a week	Every few days		15	15	Every few days		At least once a day	Yes		Never		Yes	Never		At least once a day	3 meals a day		Always	Fish		Bushmeat		No	At least once a month
61	yes	Team 2		Bombali		Completed Junior Secondary School (JSS)		Islam		Student		Indoors				Lower than average	4	15	1	Water from a well/pump		50	30	Every day	Twice a week	Every few days		3	6	Every day		Not at all	No		Never		Yes	Every few days		At least once a day	1 meal a day		Never	Fish		Chicken		Yes	At least once a month
62	yes	Team 1		Bombali		Completed Senior Secondary School (SSS)		Islam		Self Employed		Indoors				Lower than average	4	25	1	Water from a well/pump		20	30	Every day	Twice a week	Every day		20	90	More than once per day		Not at all	No		Every day/ more than once per day		Yes	Every few days		At least once a day	1 meal a day		Always	Chicken,Beef		Beef		No	I used to, but no longer
63	yes	Team 2		Bombali		No formal education		Christianity		Agriculture		Outdoors			Rats	Average	5	13	1	Water from a well/pump		60	120	Every day	Never	Every few months		4	10	Every few months		Not at all	No		Every few days		No			At least once a day	1 meal a day		Always	Fish		Beef		No	Never
64	yes	Team 1		Tonkolili		Completed Diploma or Postsecondary Training		Islam			tailor	Indoors				Lower than average	4	10	3	Water from a well/pump		120	3	Every day	Once a month	Every day		10	20	Every few days		Not at all	Yes		Never		No			At least once a day	2 meals a day		Never	Fish		Chicken		No	At least once per year
65	yes	Team 2		Bombali		No formal education		Islam			gardener	Outdoors			rats	Average	6	15	1	Water from a well/pump		0	60	Every day	Never	Every few weeks		6	45	Every few weeks		Not at all	Yes		Every few days		No			At least once a day	2 meals a day		Always	Fish		Chicken		No	Never
66	yes	Team 1		Bombali		Completed Junior Secondary School (JSS)		Islam		Unemployed		Indoors				Lower than average	4	4	1	Water from a well/pump		90	1	Every day	Once a week	Every day		60	0	Every day		Not at all	Yes		Never		No			At least once a day	2 meals a day		Never	Fish		Bushmeat		No	At least once per year
67	yes	Team 1		Bombali		Completed Junior Secondary School (JSS)		Christianity		Unemployed		Indoors				Average	5	8	8	Water from a well/pump		30	5	Every day	Once a month	Every day		30	20	Every day		Less than once a month	Yes		Never		No			At least once a day	2 meals a day		Always	Beans,Fish		Bushmeat		No	At least once a month
68	yes	Team 2		Bombali		Completed Junior Secondary School (JSS)		Christianity			Construction	Outdoors		Bats,Monkeys		Lower than average	4	8	1	Water from a well/pump		60	30	Every day	Never	Every few days		2	50	Every few days		Not at all	Yes		Every few days		No			At least once a day	1 meal a day		Always	Beans,Fish			Pig	Yes	Never
69	yes	Team 2		Bombali		Completed Senior Secondary School (SSS)		Islam			construction	Outdoors			rats, squirrel	Average	5	15	1	Water from a well/pump		120	300	Every day	Once a week	Every few days		30	90	Every day		Not at all	I share a cell phone		Every day/ more than once per day		Yes	Never		At least once a day	2 meals a day		Always	Fish		Beef		Yes	At least once a month
70	yes	Team 1		Bombali		Completed Senior Secondary School (SSS)		Islam		Unemployed		Indoors				Lower than average	4	17	1	Water from a well/pump		45	240	Every day	Once a month	Every day		30	30	Every day		At least once a day	Yes		Never		No			At least once a day	1 meal a day		Always	Beans,Fish		Beef		Yes	At least once per year
71	yes	Team 2		Bombali		Completed Junior Secondary School (JSS)		Christianity		Student		Indoors				Lower than average	4	6	3	Water from a well/pump		30	60	Every day	Once a week	Every few days		6	30	Every few days		Not at all	Yes		Every day/ more than once per day		No			At least once a day	2 meals a day		Always	Fish		Beef		No	At least once per year
72	yes	Team 1		Bombali		Completed Bachelors		Islam		Student		Indoors				Lower than average	4	4	3	Running water in the house		30	5	Every day	Never	Every few days		5	0	Every few days		At least once a day	Yes		Every day/ more than once per day		No			At least once a day	2 meals a day		Always	Fish		Beef		No	At least once a month
73	yes	Team 2		Tonkolili		Completed Junior Secondary School (JSS)		Christianity		Unemployed		Outdoors		Bats,Monkeys	rats	Lower than average	4	7	1	Water from a well/pump		30	60	Every day	Never	Every few days		15	30	Every day		Not at all	No		Every day/ more than once per day		No			At least once a day	2 meals a day		Always	Fish		Chicken		Use too	I used to, but no longer
74	yes	Team 2		Bombali		No formal education		Christianity		Agriculture		Outdoors		None		Higher than average	6	10	1	Water from a well/pump		120	60	Every day	Never	Every few months		1	10	Never		Not at all	No		Every day/ more than once per day		No			At least once a day	1 meal a day		Always	Fish		Beef		No	Never
75	yes	Team 1		Tonkolili		No formal education		Islam		Agriculture		Outdoors		Bats,Monkeys		Lower than average	12	14	1	Water from a well/pump		15	180	Every day	Never	Every day		0	30	Never		Not at all	No		Every day/ more than once per day		No			At least once a week	1 meal a day		Always	Fish		Bushmeat		Yes	I used to, but no longer
76	yes	Team 2		Bombali		No formal education		Islam		Agriculture		Outdoors		Bats,Monkeys		Average	7	25	1	Water from a well/pump		60	120	Every day	Every day	Every few months		1	5	Every few months		Not at all	Yes		Every day/ more than once per day		No			At least once a day	2 meals a day		Always	Beans,Fish		Beef		Yes	At least once a month
77	yes	Team 1		Bombali			Arabic	Islam		Market Seller/Trader		Indoors				Lower than average	18	40	6	Water from a well/pump		15	120	Every day	Once a month	Every few days		0	20	Every few days		Not at all	Yes		Every day/ more than once per day		No			At least once a week	3 meals a day		Always	Beans,Fish		Beef		No	I used to, but no longer
78	yes	Team 2		Tonkolili		Completed primary school		Islam		Agriculture		Outdoors		Bats,Monkeys		Average	6	11	1	Water from a well/pump		5	180	Every day	Never	Every few days		2	60	Every few days		Not at all	No		Every few days		No			At least once a day	3 meals a day		Always	Beans,Fish		Bushmeat		Yes	At least once a week
79	yes	Team 1		Bombali		No formal education		Islam		Agriculture		Outdoors		Bats,Monkeys		Average	5	31	3	Water from a well/pump		5	0	Every day	Once a week	Every few weeks		0	5	Every few weeks		Not at all	No		Every few days		No			At least once a day	3 meals a day		Always	Beans,Fish		Beef		No	At least once per year
80	yes	Team 2		Bombali		Completed Senior Secondary School (SSS)		Islam		Student		Outdoors		None		Average	2	8	1	Water from a well/pump		30	60	Every day	Never	Every few days		3	2	Every few days		Not at all	Yes		Every few days		No			At least once a day	2 meals a day		Always	Fish,Bushmeat		Beef		Use too	At least once a month
81	yes	Team 1		Bombali		Completed primary school		Islam		Agriculture		Outdoors		None		Lower than average	2	6	2	Water from a well/pump		1	1	Every day	Every day	Every few days		1	15	Every few days		Not at all	No		Every day/ more than once per day		No			At least once a day	2 meals a day		Never	Fish			Sheep	No	At least once per year
82	yes	Team 2		Bombali		Completed Senior Secondary School (SSS)		Islam		Student		Outdoors		Bats,Monkeys		Lower than average	4	7	3	Water from a well/pump		15	180	Every day	Never	Every day		1	1	Every day		Not at all	Yes		Every few days		No			At least once a day	2 meals a day		Sometimes	Beans,Fish,Chicken		Beef		No	At least once a week
83	yes	Team 1		Bombali		No formal education		Islam		Agriculture		Outdoors			squirrel	Lower than average	6	8	1	Water from a well/pump		30	0	Every day	Twice a week	Every few days		0	5	Every few days		Not at all	Yes		Every few days		No			At least once a day	2 meals a day		Always	Fish		Beef		Use too	I used to, but no longer
84	yes	Team 2		Bombali		Completed Diploma or Postsecondary Training		Christianity			teacher	Outdoors		Bats	rodent	Higher than average	3	15	2	Water from a well/pump		60	0	Every day	Never	Every few days		7	3	Every day		Not at all	Yes		Every day/ more than once per day		No			At least once a day	2 meals a day		Always	Beans,Fish,Chicken		Beef		Use too	I used to, but no longer
85	yes	Team 1		Bombali		Completed primary school		Islam			business	Outdoors		None		Lower than average	7	29	4	Water from a well/pump		60	30	Every day	Once a month	Every few days		0	5	Every few weeks		Not at all	Yes		Every day/ more than once per day		No			At least once a day	1 meal a day		Always	Fish		Beef		Yes	I used to, but no longer
86	yes	Team 2		Bombali		No formal education		Islam		Agriculture		Outdoors		Bats,Monkeys		Lower than average	5	16	1	Water from a well/pump		60	90	Every day	Never	Every few days		3	3	Every few days		Not at all	Yes		Every day/ more than once per day		No			At least once a week	1 meal a day		Never	Fish		Beef		Yes	At least once per year
87	yes	Team 2		Bombali		No formal education		Islam		Agriculture		Outdoors		Bats,Monkeys		Lower than average	5	11	1	Water from a well/pump		60	60	Every day	Never	Every few weeks		10	1	Every few weeks		Not at all	No		Every day/ more than once per day		No			At least once a week	2 meals a day		Always	Fish		Beef		Yes	At least once a week
88	yes	Team 1		Tonkolili		Completed Senior Secondary School (SSS)		Islam		Unemployed		Indoors				Average	3	10	1	Water from a well/pump		3	0	Every day	Once a week	Every few days		6	2	Every few weeks		Not at all	Yes		Never		No			At least once a day	3 meals a day		Always	Beans,Fish,Chicken		Beef		Yes	At least once a week
89	yes	Team 1		Bombali		No formal education		Islam		Market Seller/Trader		Indoors				Lower than average	3	10	1	Water from a well/pump		3	4	Every day	Once a month	Every few days		1	1	Every few days		Not at all	No		Every few years		No			At least once a day	2 meals a day		Always	Fish		Bushmeat		Yes	At least once a week
90	yes	Team 2		Moyamba		Completed Bachelors		Christianity			teacher	Outdoors		Bats,Monkeys		Lower than average	2	10	1	Water from a well/pump		60	40	Every day	Never		health problems so not anymore	4	1		sick can't not go to market	Not at all	No			cant health	Yes		use to go when health was good because he was a hunter	At least once a day	2 meals a day		Always	Beans,Fish,Chicken			As long it's edible	Yes	I used to, but no longer
91	yes	Team 1		Bombali		Completed primary school		Islam		Unemployed		Indoors				Average	6	16	2	Water from a well/pump		30	120	Every day	Never	Every few days		5	5	Every few days		Not at all	Yes		Never		No			At least once a day	3 meals a day		Always	Beans,Fish		Chicken		Yes	At least once per year
92	yes	Team 2		Bombali		No formal education		Islam		Agriculture		Outdoors		None		Lower than average	5	12	1	Water from a well/pump		5	5	Every day	Once a week	Every few years		4	0	Every few years		Not at all	No		Never		No			At least once a day	2 meals a day		Never	Fish		Declined to Answer		Use too	At least once a month
93	yes	Team 1		Tonkolili		Completed Senior Secondary School (SSS)		Islam		Unemployed		Indoors				Lower than average	6	7	1	Water from a well/pump		0	45	Every day	Never	Every day		1	2	Every day		Not at all	No		Never		No			At least once a day	Declined to Answer		Always	Fish,Chicken,Beef		Beef		No	Never
94	yes	Team 2		Bombali		No formal education		Islam		Agriculture		Outdoors		Bats,Monkeys		Average	5	12	2	Water from a well/pump		60	60	Every day	Never	Every few weeks		10	10	Every few weeks		Not at all	Yes		Every day/ more than once per day		Yes	Never		At least once a day	2 meals a day		Always	Beans,Fish		Bushmeat		No	At least once a month
95	yes	Team 1		Tonkolili		No formal education		Islam		Agriculture		Outdoors		Bats,Monkeys		Lower than average	5	9	2	Water from a well/pump		2	180	Every day	Never	Every few months		5	5	Every few months		Not at all	I share a cell phone		Every day/ more than once per day		No			At least once a week	1 meal a day		Always	Fish		Fish		No	I used to, but no longer
96	yes	Team 2		Tonkolili		Completed Senior Secondary School (SSS)		Christianity			police officer	Outdoors		Bats,Monkeys		Average	3	8	3	Water from a well/pump		60	30	Every day	Never	Every day		1	10	Every few days		Not at all	Yes		Every day/ more than once per day		Yes	Every few years		At least once a day	1 meal a day		I don’t eat fruit	Fish		Beef		Yes	I used to, but no longer
97	yes	Team 1		Bombali		No formal education		Islam		Agriculture		Indoors				Higher than average	5	8	1	Water from a well/pump		120	240	Every day	Never	Every few months		3	7	Every few months		Not at all	I share a cell phone		Every day/ more than once per day		Yes	Every few days		At least once a day	1 meal a day		Always	Fish		Beef		Yes	Never
98	yes	Team 2		Bombali		Completed primary school		Islam		Agriculture		Outdoors		Bats,Monkeys		Lower than average	5	9	1	Water from a well/pump		1	120	Every day	Never	Every few days		2	1	Every few days		Not at all	Yes		Every day/ more than once per day		No			At least once a day	1 meal a day		Never	Fish		Chicken		Use too	At least once per year
99	yes	Team 1		Bombali		Completed primary school		Islam		Agriculture		Outdoors		Bats,Monkeys		Lower than average	5	6	3	Water from a well/pump		5	240	Every day	Never	Every few months		10	5	Every few months		At least once a month	No		Every day/ more than once per day		Yes	Every day		At least once a day	1 meal a day		Always	Fish,Bushmeat		Beef		Yes	At least once per year
100	yes	Team 2		Bombali		No formal education		Christianity		Agriculture		Outdoors		Bats,Monkeys		Lower than average	6	15	2	Water from a well/pump		3	90	Every day	Never	Every few weeks		5	6	Never		Not at all	No		Every day/ more than once per day		No			At least once a day	2 meals a day		I don’t eat fruit	Fish		Beef		Yes	At least once a month
101	yes	Team 1		Bombali		Completed Senior Secondary School (SSS)		Christianity		Agriculture		Outdoors		Bats,Monkeys	rodents	Lower than average	10	12	1	Water from a well/pump		60	180	Every day	Never	Every day		45	30	Every few days		Less than once a month	Yes		Every day/ more than once per day		Yes	Every few years		At least once a day	3 meals a day		Always	Beans,Fish		Beef		Yes	At least once a month
102	yes	Team 2		Bombali		Completed Senior Secondary School (SSS)		Christianity		Student		Outdoors		Bats		Average	5	15	1	Water from a natural source		90	180	Every day	Never	Every few days		60	50	Every few days		At least once a day	Yes		Every day/ more than once per day		Yes	Every few months		At least once a day	2 meals a day		Always	Fish		Beef		No	I used to, but no longer
103	yes	Team 2		Bombali		Completed primary school		Islam		Market Seller/Trader		Outdoors		None		Lower than average	5	10	3	Water from a well/pump		120	180	Every day	Never	Every few days		5	120	Every few days		Not at all	Yes		Every few days		No			At least once a day	1 meal a day		Always	Beans,Fish		Beef		No	I used to, but no longer
104	yes	Team 1		Bombali		Some primary school		Christianity		Agriculture		Outdoors		Bats,Monkeys		Lower than average	5	8	2	Water from a well/pump		30	60	Every day	Never	Every day		60	2	Every few days		Not at all	Yes		Every day/ more than once per day		No			At least once a day	3 meals a day		Always	Beans,Fish		Beef		Yes	At least once a week
105	yes	Team 2		Bombali		Completed Junior Secondary School (JSS)		Islam		Agriculture		Outdoors		Bats,Monkeys		Lower than average	8	30	3	Water from a well/pump		60	180	Every day	Every day	Every few days		30	2	Every few days		Not at all	Yes		Every day/ more than once per day		No			At least once a day	1 meal a day		Always	Beans,Fish,Chicken		Beef		Use too	At least once per year
106	yes	Team 1		Bombali		No formal education		Islam		Agriculture		Outdoors		Bats,Monkeys		Average	4	10	2	Water from a well/pump		90	240	Every day	Once a week	Every day		60	5	Every few days		Not at all	No		Every day/ more than once per day		No			At least once a day	2 meals a day		Always	Beans,Fish,Chicken		Chicken		Yes	At least once per year
107	yes	Team 1		Bombali		No formal education		Christianity		Agriculture		Outdoors		Bats,Monkeys		Lower than average	5	5	1	Water from a well/pump		90	120	Every day	Once a month	Every few weeks		30	3	Every few days		Not at all	No		Every day/ more than once per day		Yes	Every few months		At least once a day	2 meals a day		Always	Fish		Bushmeat		Yes	At least once a month
108	yes	Team 2		Tonkolili		No formal education		Islam		Agriculture		Outdoors		Monkeys		Lower than average	2	3	1	Water from a natural source		120	180	Every day	Never	Every day		90	10	Every day		Not at all	No		Every day/ more than once per day		Yes	Every few months		At least once a day	1 meal a day		Always	Fish		Beef		No	I used to, but no longer
109	yes	Team 1		Bombali		No formal education		Islam		Unemployed		Indoors				Lower than average	4	12	2	Water from a well/pump		120	120	Every day	Never	Every few months		60	5	Every few months		Not at all	I share a cell phone		Never		No			At least once a day	2 meals a day		Always	Beans,Fish,Chicken,Beef		Beef		No	At least once per year
110	yes	Team 2		Bombali		Completed Junior Secondary School (JSS)		Islam		Agriculture		Outdoors		Bats,Monkeys		Lower than average	5	10	1	Water from a natural source		60	90	Every day	Never	Every few days		90	15	Every few days		Not at all	Yes		Every day/ more than once per day		Yes	Never		At least once a day	1 meal a day		Always	Beans,Fish		Beef		Use too	I used to, but no longer
111	yes	Team 1		Bombali		No formal education		Islam		Market Seller/Trader		Outdoors		None		Lower than average	4	11	4	Water from a well/pump		120	30	Every day	Never	Every day		180	1	Every day		Not at all	Yes		Every day/ more than once per day		No			At least once a day	2 meals a day		Always	Fish		Chicken		No	At least once per year
112	yes	Team 2		Bombali		Completed Senior Secondary School (SSS)		Islam		Agriculture		Outdoors		Bats,Monkeys		Average	7	28	7	Water from a well/pump		60	60	Every day	Never	Every few days		90	60	Every few days		Not at all	No		Every few days		No			At least once a day	1 meal a day		Always	Fish		Beef		No	I used to, but no longer
113	yes	Team 2		Bombali		No formal education		Islam		Agriculture		Outdoors		Bats,Monkeys		Average	5	20	6	Water from a well/pump		30	60	Every day	Never	Every few days		60	60	Every few days		Not at all	No		Every few days		No			At least once a day	2 meals a day		Always	Beans,Fish,Chicken,Beef,Bushmeat		Beef		Yes	At least once a week
114	yes	Team 1		Tonkolili		Some primary school		Christianity			carpenter	Outdoors		Bats,Monkeys		Lower than average	4	5	1	Water from a well/pump		2	120	Every day	Never	Every few days		60	2	Every few days		Not at all	Yes		Every day/ more than once per day		No			At least once a day	3 meals a day		Always	Beans,Fish		Bushmeat		Yes	At least once a week
115	yes	Team 1		Bombali		No formal education		Islam		Agriculture		Outdoors		Monkeys		Lower than average	6	20	2	Water from a well/pump		150	540	Every day	Never	Every few weeks		60	5	Every few weeks		Not at all	Yes		Every day/ more than once per day		Yes	Every few days		At least once a day	2 meals a day		Always	Beans,Fish		Beef		No	At least once a month
116	yes	Team 2		Bombali		Completed primary school		Islam		Agriculture		Outdoors		Bats,Monkeys		Lower than average	4	22	1	Water from a well/pump		30	90	Every day	Never	Every few days		30	60	Every few days		Not at all	No		Every day/ more than once per day		No			At least once a day	2 meals a day		Always	Fish,Beef,Bushmeat		Chicken		No	At least once a week
117	yes	Team 1		Bombali		No formal education		Islam		Agriculture		Outdoors		Bats,Monkeys		Average	6	26	1	Water from a well/pump		30	180	Every day	Every day	Every day		45	180	Every few days		Not at all	No		Every day/ more than once per day		No			At least once a day	2 meals a day		Always	Fish		Bushmeat		Yes	At least once a month
118	yes	Team 2		Bombali		No formal education		Islam		Market Seller/Trader		Outdoors		Bats		Lower than average	3	10	3	Water from a well/pump		60	180	Every day	Never	Every few days		120	60	Every day		Not at all	No		Every day/ more than once per day		Yes	Every day		At least once a day	3 meals a day		Always	Beans,Fish,Chicken		Beef		Use too	Never
119	yes	Team 1		Bombali		No formal education		Christianity		Agriculture		Outdoors		Monkeys		Average	4	7	1	Water from a well/pump		2	5	Every day	Once a month	Every few days		10	1	Every few days		Not at all	No		Every day/ more than once per day		No			At least once a day	4-5 meals a day		Never	Fish		Bushmeat		Yes	At least once a month
120	yes	Team 1		Bombali		Completed Junior Secondary School (JSS)		Islam		Agriculture		Outdoors		Bats,Monkeys		Lower than average	5	15	1	Water from a well/pump		120	600	Every day	Every day	Every few days		60	30	Every few days		Not at all	Yes		Every day/ more than once per day		No			At least once a day	2 meals a day		Always	Fish		Beef		No	Never
121	yes	Team 2		Tonkolili		No formal education		Islam		Market Seller/Trader		Outdoors		None		Lower than average	2	15	1	Water from a well/pump		30	60	Every day	Never	Every day		300	120	Every day		Not at all	No		Never		No			At least once a day	2 meals a day		Always	Beans,Fish		Beef		No	Never
122	yes	Team 1		Bombali		Completed Junior Secondary School (JSS)		Christianity		Agriculture		Outdoors		None		Lower than average	5	7	2	Water from a well/pump		10	30	Every day	Once a month	Every day		40	3	Every few days		At least once a month	Yes		Every day/ more than once per day		No			At least once a day	3 meals a day		Always	Fish		Beef		Use too	At least once per year
123	yes	Team 2		Bombali		No formal education		Islam		Agriculture		Outdoors		Bats,Monkeys		Lower than average	4	13	3	Water from a natural source		10	60	Every day	Never	Every few days		60	5	Every few days		Not at all	No		Every few days		No			At least once a day	2 meals a day		Always	Fish		Beef		Yes	At least once a month
124	yes	Team 1		Bombali		No formal education		Christianity		Agriculture		Outdoors		None		Lower than average	6	8	2	Water from a well/pump		30	90	Every day	Never	Every few days		40	3	Every few days		Not at all	Yes		Every day/ more than once per day		No			At least once a day	3 meals a day		Always	Fish		Beef		No	At least once per year
125	yes	Team 2		Bombali		No formal education		Islam		Agriculture		Outdoors		None		Lower than average	4	7	1	Water from a well/pump		20	30	Every day	Never	Every few months		60	5	Every few months		Not at all	No		Every day/ more than once per day		No			At least once a day	1 meal a day		Always	Fish		Beef		No	Never
126	yes	Team 1		Bombali		No formal education		Islam		Agriculture		Outdoors		Monkeys		Lower than average	14	30	3	Water from a well/pump		60	30	Every day	Never	Every few days		60	3	Every few days		Not at all	Yes		Every day/ more than once per day		No			At least once a day	3 meals a day		Always	Fish		Beef		No	At least once per year
127	yes	Team 2		Bombali		Completed Junior Secondary School (JSS)		Islam		Agriculture		Outdoors		Bats,Monkeys		Lower than average	5	8	1	Water from a natural source		90	150	Every day	Never	Every few days		90	60	Every day		Not at all	No		Every day/ more than once per day		Yes	Every day		At least once a day	2 meals a day		Always	Fish		Beef		Use too	At least once a month
128	yes	Team 1		Kambia		No formal education		Islam		Market Seller/Trader		Outdoors		None		Lower than average	6	15	1	Water from a well/pump		60	60	Every day	Never	Every day		120	5	Every few days		Not at all	Yes		Every day/ more than once per day		No			At least once a day	2 meals a day		Always	Fish		Chicken		No	At least once per year
129	yes	Team 1		Bombali		No formal education		Islam		Agriculture		Outdoors		None		Lower than average	6	14	1	Water from a well/pump		10	30	Every day	Once a week	Every few weeks		30	2	Every few weeks		Not at all	No		Every day/ more than once per day		No			At least once a day	1 meal a day		Always	Fish		Chicken		No	At least once per year
130	yes	Team 2		Bombali		Completed Senior Secondary School (SSS)		Islam		Student		Outdoors		Bats,Monkeys		Average	3	9	1	Water from a well/pump		120	120	Every day	Never	Every few days		60	120	Every few days		Not at all	No		Every day/ more than once per day		No			At least once a day	1 meal a day		Always	Fish		Chicken		Use too	At least once per year
131	yes	Team 2		Bombali			Certificate	Christianity		Agriculture		Outdoors		Bats,Monkeys		Average	10	15	1	Water from a natural source		45	120	Every day	Every day	Every few weeks		120	15	Every few days		At least once a day	Yes		Every day/ more than once per day		Yes	Every few months		At least once a day	2 meals a day		Always	Beans,Fish		Beef		Used too	At least once per year
132	yes	Team 1		Bombali		No formal education		Christianity			business	Indoors				Lower than average	4	7	1	Water from a well/pump		60	60	Every day	Never	Every few weeks		60	5	Every day		Not at all	I share a cell phone		Never		No			At least once a day	1 meal a day		Always	Fish,Chicken		Fish		Used too	I used to, but no longer
133	yes	Team 2		Bombali		Completed Junior Secondary School (JSS)		Christianity		Agriculture		Outdoors		Bats,Monkeys		Lower than average	5	20	1	Running water in the house		15	120	Every day	Never	Every few months		120	15	Every few months		Not at all	Yes		Every day/ more than once per day		Yes	Every few months		At least once a day	1 meal a day		Always	Beans,Fish		Beef		Yes	At least once a month
134	yes	Team 1		Bombali		No formal education		Christianity		Agriculture		Outdoors		Bats,Monkeys		Lower than average	4	15	1	Water from a well/pump		120	180	Every day	Never	Every few weeks		10	5	Every few days		Not at all	No		Every day/ more than once per day		No			At least once a day	2 meals a day		Always	Fish,Beef		Bushmeat		Yes	At least once a month
135	yes	Team 2		Bombali		No formal education		Christianity		Agriculture		Outdoors		Bats,Monkeys		Lower than average	6	15	1	Water from a well/pump		60	120	Every day	Never	Every few months		120	15	Every few months		Not at all	I share a cell phone		Every day/ more than once per day		Yes	Every few months		At least once a day	1 meal a day		Always	Fish		Beef		Yes	At least once a month
136	yes	Team 1		Bombali		No formal education		Christianity		Agriculture		Outdoors		Monkeys		Lower than average	3	10	1	Water from a well/pump		60	120	Every day	Never	Every few weeks		10	2	Every few weeks		Not at all	No		Every day/ more than once per day		No			At least once a day	1 meal a day		Always	Fish		Bushmeat		Yes	At least once a month
137	yes	Team 2		Bombali		Completed Senior Secondary School (SSS)		Christianity			motorbike	Outdoors		Bats,Monkeys		Lower than average	5	24	1	Running water in the house		6	30	Every day	Never	Every few days		30	6	Every few days		Not at all	Yes		Every day/ more than once per day		Yes	Every few months		At least once a day	2 meals a day		Always	Fish		Beef		Yes	At least once a month
138	yes	Team 1		Bombali		No formal education		Christianity		Agriculture		Outdoors		Monkeys		Lower than average	4	11	1	Water from a well/pump		60	180	Every day	Never	Every few months		120	10	Every few months		Not at all	No		Every day/ more than once per day		No			At least once a day	1 meal a day		Always	Beans,Fish		Chicken		Used too	At least once per year
139	yes	Team 2		Bombali		Completed Senior Secondary School (SSS)		Islam			Civil servant	Outdoors		Bats,Monkeys		Lower than average	3	12	1	Water from a well/pump		20	60	Every day	Never	Every few weeks		90	20	Every few weeks		Not at all	Yes		Every few days		Yes	Never		At least once a day	2 meals a day		Always	Beans,Fish		Beef		Yes	At least once a month
140	yes	Team 1		Bombali		Completed primary school		Christianity		Agriculture		Outdoors		None		Lower than average	3	6	1	Water from a well/pump		120	60	Every day	Every day	Every few months		60	2	Every few months		Not at all	No		Every day/ more than once per day		No			At least once a day	1 meal a day		Always	Beans,Fish		Bushmeat		Yes	At least once a week
141	yes	Team 2		Bombali		No formal education		Christianity		Agriculture		Outdoors		Bats,Monkeys		Lower than average	5	10	1	Water from a well/pump		60	40	Every day	Never	Every few weeks		120	30	Every few months		Not at all	I share a cell phone		Every few years		Yes	Every few days		At least once a day	2 meals a day		Always	Fish		Beef		Yes	At least once per year
142	yes	Team 1		Bombali		No formal education		Christianity			business	Indoors				Lower than average	4	12	2	Water from a natural source		45	60	Every day	Never	Every few weeks		120	5	Every few weeks		Not at all	Yes		Never		No			At least once a day	1 meal a day		Always	Fish		None		No	Never
143	yes	Team 2		Bombali		Completed Senior Secondary School (SSS)		Christianity		Student		Outdoors		Bats,Monkeys		Lower than average	6	10	3	Water from a well/pump		15	60	Every day	Never	Every few months		120	5	Never		At least once a week	Yes		Every day/ more than once per day		No			At least once a day	2 meals a day		Always	Fish		Beef		Yes	At least once a month
144	yes	Team 1		Bombali		Some primary school		Christianity		Agriculture		Outdoors		Monkeys		Lower than average	8	20	1	Water from a well/pump		4	60	Every day	Never	Every day		60	4	Every few days		Not at all	No		Every day/ more than once per day		Yes	Every few months		At least once a day	2 meals a day		Always	Fish		Bushmeat		Used too	At least once per year
145	yes	Team 2		Bombali		Completed Junior Secondary School (JSS)		Christianity		Agriculture		Outdoors		Bats,Monkeys		Lower than average	6	8	1	Water from a well/pump		60	60	Every day	Never	Every few weeks		60	15	Every few months		Not at all	Yes		Every day/ more than once per day		Yes	Every few months		At least once a day	2 meals a day		Always	Beans,Fish		Beef		Yes	At least once a month
146	yes	Team 1		Bombali		No formal education		Islam		Agriculture		Outdoors		Monkeys		Lower than average	6	18	6	Water from a natural source		60	300	Every day	Never	Every few months		90	3	Never		Not at all	No		Every day/ more than once per day		I don't know			At least once a week	1 meal a day		Always	Fish		Beef		Yes	At least once per year
147	yes	Team 2		Bombali		Completed Junior Secondary School (JSS)		Christianity		Agriculture		Outdoors		Bats,Monkeys		Lower than average	6	12	1	Water from a well/pump		120	240	Every day	Never	Every few months		360	5	Every few months		Not at all	No		Every day/ more than once per day		Yes	Every few months		At least once a day	1 meal a day		Always	Fish		Beef		Yes	I used to, but no longer
148	yes	Team 1		Bombali		No formal education		Christianity		Agriculture		Outdoors		Monkeys		Lower than average	7	20	5	Water from a natural source		180	240	Every day	Never	Every few months		240	10	Every few months		Not at all	Yes		Every day/ more than once per day		Yes	Every day		At least once a day	2 meals a day		Always	Fish		Bushmeat		Used too	At least once per year
149	yes	Team 2		Bombali		No formal education		Christianity			Mason	Outdoors		Bats,Monkeys		Average	7	8	1	Water from a well/pump		60	360	Every day	Never	Every few years		90	4	Every few years		Not at all	No		Every day/ more than once per day		No			At least once a day	2 meals a day		Always	Fish		Beef		Used too	I used to, but no longer
150	yes	Team 1		Bombali		No formal education		Christianity		Agriculture		Outdoors		Monkeys	baboo, rats, deer	Lower than average	6	7	1	Water from a well/pump		30	60	Every day	Never	Every few months		60	5	Every few months		Not at all	Yes		Every day/ more than once per day		Yes	Never		At least once a day	1 meal a day		Always	Beans		Beef		Yes	At least once a month
151	yes	Team 2		Bombali		Completed Senior Secondary School (SSS)		Christianity		Agriculture		Outdoors		Bats,Monkeys		Average	7	15	1	Water from a well/pump		10	21	Every day	Never	Every few weeks		50	10	Never		Not at all	Yes		Every day/ more than once per day		Yes	Every few months		At least once a day	1 meal a day		Always	Fish,Beef		Beef		Yes	At least once a week
152	yes	Team 1		Bombali		No formal education		Christianity		Unemployed		Indoors				Average	5	14	3	Water from a well/pump		30	120	Once a month	Once a month	Every few years		180	5		Used to go, sends someone now	Not at all	I share a cell phone		Never		No			At least once a day	2 meals a day		Always	Fish		Beef		Yes	At least once a week
153	yes	Team 2		Bombali		No formal education		Christianity		Agriculture		Outdoors		Bats,Monkeys		Lower than average	5	10	1	Water from a well/pump		3	240	Every day	Never	Never		300	1	Never		Not at all	No		Every day/ more than once per day		I don't know			At least once a day	2 meals a day		Always	Fish		Fish		No	I used to, but no longer
154	yes	Team 2		Bombali		Completed Senior Secondary School (SSS)		Christianity		Unemployed		Outdoors		Bats,Monkeys		Lower than average	3	8	1	Water from a well/pump		3	240	Every day	Never	Every few months		120	2	Never		Not at all	I share a cell phone		Every day/ more than once per day		No			At least once a day	2 meals a day		Always	Fish		Beef		Yes	At least once per year
155	yes	Team 1		Bombali		No formal education		Christianity		Agriculture		Outdoors		Bats,Monkeys		Lower than average	4	7	2	Water from a well/pump		30	120	Every day	Once a week	Every few weeks		120	5	Every few weeks		Not at all	No		Every day/ more than once per day		No			At least once a day	2 meals a day		Always	Fish		Bushmeat		Yes	At least once a month
156	yes	Team 2		Bombali		Completed Junior Secondary School (JSS)		Christianity		Agriculture		Outdoors		Bats,Monkeys		Lower than average	6	15	2	Water from a well/pump		40	60	Every day	Never	Every few months		120	20	Every few months		Not at all	Yes		Every day/ more than once per day		No			At least once a day	2 meals a day		Always	Beans,Fish		Beef		Yes	At least once a month
157	yes	Team 2		Bombali		Completed primary school		Christianity		Agriculture		Outdoors		Bats,Monkeys		Lower than average	6	20	1	Water from a well/pump		20	5	Every day	Never	Every few months		300	2	Every few months		Not at all	Yes		Every day/ more than once per day		No			At least once a day	2 meals a day		Always	Beans,Fish		Beef		Yes	At least once a week
158	yes	Team 1		Bombali		Completed Diploma or Postsecondary Training		Christianity			teacher	Outdoors		Bats		Lower than average	2	12	1	Water from a well/pump		60	240	Every day	Declined to Answer	Every few weeks		240	30	Every few weeks		Not at all	Yes		Never		No			At least once a day	2 meals a day		Always	Fish,Chicken		Beef		Yes	At least once per year
159	yes	Team 2		Bombali		Completed Junior Secondary School (JSS)		Christianity		Agriculture		Outdoors		Bats,Monkeys		Lower than average	2	3	1	Water from a well/pump		30	120	Every day	Never	Every few months		120	15	Every few months		Not at all	Yes		Every day/ more than once per day		Yes	Every few months		At least once a day	2 meals a day		Always	Beans,Fish		Beef		No	At least once a month
160	yes	Team 1		Bombali		Completed primary school		Christianity		Market Seller/Trader		Outdoors		Bats,Monkeys		Lower than average	4	10	1	Water from a well/pump		120	5	Every day	Every day	Every few weeks		120	2	Every few weeks		Not at all	No		Every day/ more than once per day		No			At least once a day	2 meals a day		Always	Fish		Bushmeat		Used too	At least once a week
161	yes	Team 1		Bombali		Completed primary school		Christianity		Agriculture		Outdoors		Monkeys		Average	6	15	2	Water from a well/pump		2	120	Every day	Never	Every few weeks		150	1	Every few weeks		Not at all	No		Every day/ more than once per day		No			At least once a day	2 meals a day		Always	Fish		Chicken		Yes	At least once a week
162	yes	Team 2		Bombali		Completed Junior Secondary School (JSS)		Christianity		Agriculture		Outdoors		Bats,Monkeys		Lower than average	3	4	1	Water from a well/pump		30	60	Every day	Never	Every few months		120	10	Never		Not at all	I share a cell phone		Every day/ more than once per day		Yes	Every few months		At least once a day	2 meals a day		Always	Fish		Beef		No	I used to, but no longer
163	yes	Team 2		Bombali		No formal education		Christianity		Agriculture		Outdoors		Monkeys		Average	5	4	1	Water from a well/pump		2	60	Every day	Never	Every few days		240	10	Every few months		Not at all	Yes		Every day/ more than once per day		Yes	Every few months		At least once a day	2 meals a day		Always	Fish		Beef		Yes	I used to, but no longer
164	yes	Team 1		Bombali		Completed Senior Secondary School (SSS)		Christianity		Agriculture		Outdoors		Monkeys		Lower than average	11	30	1	Water from a natural source		20	300	Every day	Never	Every few weeks		180	10	Every few weeks		Not at all	No		Every day/ more than once per day		Yes	Every few months		At least once a day	2 meals a day		Always	Fish		Bushmeat		Yes	At least once a month
165	yes	Team 2		Bombali		Completed Diploma or Postsecondary Training		Christianity			chief	Outdoors		Bats,Monkeys		Average	3	12	1	Water from a well/pump		45	60	Every day	Never	Every few days		6	30	Every few weeks		Not at all	Yes		Every few days		Yes	Every few years		At least once a day	2 meals a day		Always	Fish		Beef		Yes	At least once a month
166	yes	Team 1		Karene		No formal education		Islam		Unemployed		Indoors				Average	5	13	1	Water from a well/pump		60	40	Every day	Once a month	Every few months		10	30	Never		Not at all	No		Never		No			At least once a day	3 meals a day		Never	Fish		Beef		No	At least once per year
167	yes	Team 2		Bombali			arabic	Islam		Agriculture		Outdoors		Bats,Monkeys		Lower than average	6	15	1	Water from a well/pump		60	150	Every day	Never	Every few weeks		5	5	Every few months		Not at all	Yes		Every day/ more than once per day		Yes	Every few months		At least once a day	1 meal a day		Always	Beans,Fish		Beef		Used too	I used to, but no longer
168	yes	Team 1		Tonkolili		Completed Senior Secondary School (SSS)		Christianity		Student		Indoors				Lower than average	2	3	1	Water from a well/pump		60	0	Every day	Never	Every few weeks		30	0	Every few weeks		At least once a day	Yes		Never		No			At least once a day	3 meals a day		Always	Fish,Beef		Beef		No	At least once a month
169	yes	Team 1		Bombali		No formal education		Christianity		Unemployed		Indoors				Lower than average	4	7	1	Water from a well/pump		60	120	Every day	Once a month	Every few weeks		20	0	Every few weeks		Not at all	Yes		Every day/ more than once per day		No			At least once a day	3 meals a day		Always			Beef		Used too	I used to, but no longer
170	yes	Team 2		Bombali		Completed Senior Secondary School (SSS)		Islam		Student		Outdoors		Bats,Monkeys		Lower than average	5	15	1	Water from a well/pump		30	60	Every day	Never	Every few months		3	5	Every few months		Not at all	I share a cell phone		Every day/ more than once per day		Yes	Every few months		At least once a day	3 meals a day		Always	Fish		Beef		Yes	At least once per year
171	yes	Team 1		Bombali		Completed primary school		Islam		Agriculture		Outdoors		None		Lower than average	5	8	1	Water from a well/pump		120	45	Every day	Once a month	Never		5	0	Never		Not at all	Yes		Every day/ more than once per day		No			At least once a day	1 meal a day		Always	Fish		Chicken		Used too	I used to, but no longer
172	yes	Team 2		Karene		Completed Senior Secondary School (SSS)		Christianity		Agriculture		Outdoors		Bats,Monkeys		Lower than average	6	10	1	Water from a natural source		60	60	Every day	Never	Every few months		3	5	Never		Not at all	Yes		Every day/ more than once per day		Yes	Every few days		At least once a day	1 meal a day		Sometimes	Fish		Beef		Yes	At least once a week
173	yes	Team 1		Bombali		Completed Junior Secondary School (JSS)		Islam			Driver	Outdoors		Bats,Monkeys		Lower than average	3	4	3	Water from a well/pump		60	60	Every day	Once a month	Every few days		4	10	Every few weeks		At least once a week	Yes		Every few days		No			At least once a day	2 meals a day		Always	Fish		Beef		Used too	At least once a month
174	yes	Team 2		Bombali		Completed Senior Secondary School (SSS)		Islam		Agriculture		Outdoors		Monkeys		Lower than average	4	6	2	Water from a natural source		120	30	Every day	Never	Every few months		5	5	Every few months		Not at all	Yes		Every day/ more than once per day		No			At least once a day	2 meals a day		Always	Fish		Beef		Yes	At least once per year
175	yes	Team 1		Bombali		No formal education		Islam		Agriculture		Outdoors		Bats,Monkeys		Lower than average	5	13	1	Water from a well/pump		60	60	Every day	Once a month	Every few days		5	25	Every few days		At least once a week	Yes		Every day/ more than once per day		No			At least once a day	2 meals a day		Always	Fish		Beef		Used too	At least once a month
176	yes	Team 1		Bombali		Completed Diploma or Postsecondary Training		Islam			ambulance driver, emt	Outdoors		None		Average	3	10	1	Water from a well/pump		30	60	Every day	Once a month	Every day		10	0	Never		Not at all	Yes		Never		No			At least once a day	3 meals a day		Always	Fish		Bushmeat		Yes	At least once a month
177	yes	Team 2		Bombali		Completed primary school		Islam		Market Seller/Trader		Outdoors		Bats,Monkeys		Lower than average	6	10	1	Water from a well/pump		60	60	Every day	Never	Every few weeks		3	5	Every few months		Not at all	Yes		Every few days		No			At least once a day	2 meals a day		Always	Fish		Beef		Yes	At least once per year
178	yes	Team 1		Bombali		No formal education		Christianity		Agriculture		Outdoors		Monkeys		Lower than average	7	5	1	Water from a well/pump		10	10	Every day	Once a month	Every few months		60	0	Every few months		Not at all	Yes		Every day/ more than once per day		No			At least once a day	2 meals a day		Always	Fish		Beef		Used too	I used to, but no longer
179	yes	Team 2		Bombali		No formal education		Christianity		Agriculture		Outdoors		Bats,Monkeys		Lower than average	5	19	1	Water from a well/pump		3	15	Every day	Never	Every few days		3	6	Every few days		Not at all	Yes		Every day/ more than once per day		Yes	Every few months		At least once a day	3 meals a day		Always	Beans,Fish		Beef		Yes	At least once a month
180	yes	Team 1		Bombali		No formal education		Christianity		Agriculture		Outdoors		None		Lower than average	5	17	2	Water from a well/pump		90	60	Every day	Never	Every few months		60	5	Never		Not at all	No		Every day/ more than once per day		No			At least once a day	2 meals a day		Always	Beans,Fish		Chicken		No	At least once a month
181	yes	Team 2		Bombali		Completed Senior Secondary School (SSS)		Christianity		Market Seller/Trader		Indoors				Average	6	8	1	Water from a well/pump		60	60	Every day	Never	Every few months		3	30	Every few months		Not at all	Yes		Never		Yes	Every few months		At least once a day	2 meals a day		Always	Beans,Fish		Beef		Yes	At least once a month
182	yes	Team 1		Bombali		Completed Senior Secondary School (SSS)		Christianity			chw	Outdoors		Monkeys		Lower than average	7	10	1	Water from a well/pump		30	120	Every day	Once a month	Every few months		30	5	Every few months		Not at all	Yes		Every day/ more than once per day		No			At least once a day	2 meals a day		Always	Fish		Bushmeat		No	At least once per year
183	yes	Team 2		Bombali		No formal education		Islam		Agriculture		Outdoors		Bats	rats	Average	5	6	1	Water from a well/pump		30	60	Every day	Never	Every few months		3	10	Every few months		Not at all	No		Every day/ more than once per day		No			At least once a day	2 meals a day		Always	Fish		None		No	I used to, but no longer
184	yes	Team 1		Kenema		Completed Diploma or Postsecondary Training		Christianity			Teacher	Outdoors		None		Lower than average	4	3	1	Water from a well/pump		2	60	Every day	Once a week	Every few weeks		3	1	Every few weeks		At least once a month	Yes		Never		No			At least once a day	3 meals a day		Always	Beans,Chicken		Beef		No	At least once per year
185	yes	Team 1		Bombali		No formal education		Christianity		Agriculture		Outdoors		Monkeys		Lower than average	4	8	1	Water from a well/pump		60	180	Every day	Never	Every few months		30	2	Every few months		Not at all	No		Every day/ more than once per day		No			At least once a day	1 meal a day		Always	None		Bushmeat		No	At least once per year
186	yes	Team 2		Bombali		Completed Senior Secondary School (SSS)		Islam		Market Seller/Trader		Outdoors		Bats,Monkeys		Lower than average	5	6	1	Water from a natural source		60	120	Every day	Never	Every few weeks		1	10	Every few weeks		Not at all	I share a cell phone		Every few days		No			At least once a day	1 meal a day		Sometimes	Fish		Beef		Yes	At least once per year
187	yes	Team 2		Bombali		Completed Junior Secondary School (JSS)		Christianity			Seamstress	Outdoors		Bats,Monkeys		Average	3	9	2	Water from a well/pump		40	60	Every day	Never	Every few months		1	30	Every few months		Not at all	Yes		Every few days		I don't know			At least once a day	1 meal a day		Always	Fish		Beef		Yes	At least once per year
188	yes	Team 1		Bombali		Completed Diploma or Postsecondary Training		Christianity			pastor	Outdoors		Bats,Monkeys		Lower than average	2	1	1	Water from a well/pump		3	5	Every day	Once a month	Every few months		2	0	Every few months		At least once a week	Yes		Every few days		No			At least once a day	3 meals a day		Always	Fish		Beef		Used too	I used to, but no longer
189	yes	Team 2		Bombali		No formal education		Islam		Student		Indoors				Average	2	6	1	Water from a well/pump		120	0	Every day	Never	Never		1	10	Never		Not at all	Yes		Never		No			At least once a day	2 meals a day		Always	Beans,Fish		Beef		Yes	At least once a week
190	yes	Team 1		Bombali		No formal education		Islam		Agriculture		Indoors				Lower than average	4	11	1	Water from a well/pump		60	300	Every day	Never	Every few months		2	5	Never		Not at all	No		Every day/ more than once per day		No			At least once a day	1 meal a day		Always	Fish		Beef		No	I used to, but no longer
191	yes	Team 2		Bombali		Completed Senior Secondary School (SSS)		Islam		Student		Indoors				Lower than average	3	8	3	Water from a well/pump		60	30	Every day	Never	Every few weeks		5	30	Never		At least once a week	Yes		Every day/ more than once per day		No			At least once a day	1 meal a day		Always	Fish		Beef		Yes	At least once a week
192	yes	Team 1		Bombali		No formal education		Christianity		Agriculture		Indoors				Lower than average	6	23	3	Water from a well/pump		60	180	Every day	Once a month	Never		3	5	Never		Not at all	No		Never		No			At least once a day	1 meal a day		Always	Fish		Beef		No	At least once per year
193	yes	Team 2		Bombali		No formal education		Christianity		Agriculture		Outdoors		Bats,Monkeys		Lower than average	6	10	2	Water from a well/pump		60	210	Every day	Never	Every few months		2	35	Never		Not at all	Yes		Every day/ more than once per day		No			At least once a day	1 meal a day		Always	Fish		Beef		Yes	I used to, but no longer
194	yes	Team 1		Bombali		No formal education		Christianity			Carpenter	Indoors				Lower than average	5	12	1	Water from a well/pump		40	120	Every day	Once a month	Every few weeks		3	5	Every few weeks		Not at all	Yes		Every few days		No			At least once a day	3 meals a day		Always	Fish		Bushmeat		Used too	At least once per year
195	yes	Team 2		Bombali		Some primary school		Christianity		Agriculture		Outdoors		Bats,Monkeys		Lower than average	4	8	1	Water from a well/pump		60	30	Every day	Never	Every few months		2	12	Every few months		Not at all	I share a cell phone		Every day/ more than once per day		Yes	Every few years		At least once a day	2 meals a day		Sometimes	Beans,Fish		Beef		Yes	At least once a month
196	yes	Team 1		Bombali		Completed Senior Secondary School (SSS)		Christianity			Tailor	Indoors				Lower than average	5	7	2	Water from a natural source		60	180	Every day	Once a month	Every few weeks		1	0	Never		Less than once a month	Yes		Never		No			At least once a day	3 meals a day		Always	Fish		Bushmeat		Used too	At least once a month
197	yes	Team 1		Tonkolili		Completed Junior Secondary School (JSS)		Christianity		Agriculture		Outdoors		Bats,Monkeys		Lower than average	5	12	2	Water from a natural source		210	0	Every day	Never	Never		2	15	Never		Not at all	No		Every day/ more than once per day		No			At least once a day	3 meals a day		Always	Fish		Chicken		No	At least once per year
198	yes	Team 2		Bombali		Completed Senior Secondary School (SSS)		Christianity			Technician	Outdoors		Bats,Monkeys		Lower than average	4	5	1	Water from a well/pump		30	60	Every day	Never	Every few weeks		1	15	Every few weeks		Not at all	Yes		Never		No			At least once a day	1 meal a day		Always	Beans,Fish		Beef		No	At least once per year
199	yes	Team 1		Bombali		Completed Junior Secondary School (JSS)		Christianity		Agriculture		Outdoors		Bats,Monkeys		Lower than average	6	21	4	Water from a well/pump		120	120	Every day	Once a month	Every few months		1	30	Every few weeks		Not at all	Yes		Every day/ more than once per day		No			At least once a day	1 meal a day		Always	Fish		Chicken		Yes	At least once a month
200	yes	Team 2		Bombali		No formal education		Christianity		Market Seller/Trader		Outdoors		Monkeys		Lower than average	3	7	2	Water from a well/pump		90	60	Every day	Never	Every few months		3	30	Every few months		Not at all	Yes		Every few days		No			At least once a week	1 meal a day		Always	Fish		Bushmeat		Yes	At least once a month
201	yes	Team 1		Bombali		No formal education		Islam		Agriculture		Outdoors		Bats,Monkeys		Lower than average	3	4	1	Water from a well/pump		60	30	Every day	Never	Never		1	30	Never		Not at all	No		Every day/ more than once per day		No			At least once a day	1 meal a day		Always	Fish		Bushmeat		No	At least once a month
202	yes	Team 2		Bombali		No formal education		Islam		Agriculture		Outdoors		Bats,Monkeys		Lower than average	4	15	1	Water from a well/pump		20	40	Every day	Once a month	Every few days		60	5	Every few days		Not at all	Yes		Every day/ more than once per day		No			At least once a day	2 meals a day		Always	Fish,Chicken		Beef		Yes	At least once a month
203	yes	Team 1		Bombali		No formal education		Islam		Agriculture		Outdoors		None		Lower than average	5	28	3	Water from a well/pump		60	5	Every day	Never	Every few days		30	15	Every few days		Not at all	I share a cell phone		Every day/ more than once per day		No			At least once a day	3 meals a day		Always	Fish		Beef		No	Never
204	yes	Team 1		Bombali		No formal education		Islam		Agriculture		Outdoors		Monkeys		Lower than average	5	31	5	Water from a well/pump		120	60	Every day	Never	Every few weeks		300	15	Every few weeks		Not at all	Yes		Every day/ more than once per day		No			At least once a day	2 meals a day		Always	Fish,Chicken		Chicken		No	Never
205	yes	Team 2		Bombali		No formal education		Islam		Agriculture		Outdoors		Bats,Monkeys		Lower than average	6	50	1	Water from a well/pump		10	120	Every day	Never	Every few days		240	10	Every few days		Not at all	I share a cell phone		Every day/ more than once per day		No			At least once a day	1 meal a day		Always	Fish		Fish		No	I used to, but no longer
206	yes	Team 1		Bombali		No formal education		Islam		Agriculture		Outdoors		Monkeys		Lower than average	3	10	1	Water from a natural source		30	60	Every day	Never	Every few days		60	5	Every few days		Not at all	Yes		Every day/ more than once per day		No			At least once a day	2 meals a day		Always	Fish		Beef		Used too	At least once a month
207	yes	Team 2		Bombali		No formal education		Islam		Agriculture		Outdoors		Monkeys		Lower than average	3	8	1	Water from a well/pump		3	10	Every day	Never	Every few days		120	60	Every few days		Not at all	Yes		Every few days		No			At least once a day	2 meals a day		Always	Fish,Beef		Beef		No	At least once per year
208	yes	Team 1		Bombali		No formal education		Islam		Agriculture		Outdoors		None		Lower than average	3	5	1	Water from a well/pump		1	60	Every day	Once a month	Every few days		60	30	Every few days		Not at all	Yes		Every day/ more than once per day		No			At least once a day	2 meals a day		Always	Fish		Bushmeat		Used too	At least once per year
209	yes	Team 2		Bombali		Completed Senior Secondary School (SSS)		Islam			Teacher	Outdoors		Bats,Monkeys		Lower than average	5	12	3	Water from a well/pump		40	60	Every day	Never	Every few days		180	7	Every few days		At least once a week	Yes		Every day/ more than once per day		No			At least once a day	1 meal a day		Always	Beans,Fish		Beef		No	At least once per year
210	yes	Team 1		Bombali		Completed primary school		Christianity		Agriculture		Outdoors		None		Lower than average	6	5	3	Water from a natural source		180	120	Every day	Once a month	Every few days		120	60	Every few days		Not at all	No		Every day/ more than once per day		No			At least once a day	3 meals a day		Always	Fish		Beef		No	At least once per year
211	yes	Team 2		Bombali		Completed Junior Secondary School (JSS)		Christianity			CHW	Outdoors		Bats,Monkeys		Lower than average	4	28	4	Water from a well/pump		60	60	Every day	Never	Every day		120	4	Every day		Not at all	Yes		Every day/ more than once per day		No			At least once a day	2 meals a day		Always	Beans,Fish,Beef		Beef		No	I used to, but no longer
212	yes	Team 2		Bombali		Completed primary school		Islam		Agriculture		Outdoors		Bats		Lower than average	1	10	1	Water from a well/pump		4	10	Every day	Never	Every few weeks		120	5	Never		Not at all	Yes		Every day/ more than once per day		No			At least once a day	2 meals a day		Always	Fish		Beef		No	At least once per year
213	yes	Team 1		Bombali		No formal education		Islam		Agriculture		Outdoors			Rabbits	Lower than average	6	32	3	Water from a well/pump		60	60	Every day	Once a week	Every few days		120	10	Every few days		Not at all	I share a cell phone		Every day/ more than once per day		No			At least once a day	2 meals a day		Always	Fish		Bushmeat		Used too	At least once a month
214	yes	Team 2		Port Loko		Completed Junior Secondary School (JSS)		Islam		Agriculture		Outdoors		Bats,Monkeys		Lower than average	5	15	2	Water from a well/pump		120	60	Every day	Never	Every few days		180	15	Every few days		Not at all	Yes		Every day/ more than once per day		No			At least once a day	1 meal a day		Always	Fish		Beef		Yes	At least once a month
215	yes	Team 1		Bombali		Completed Junior Secondary School (JSS)		Islam		Student		Outdoors		Bats		Average	9	42	7	Water from a natural source		60	180	Every day	Once a month	Every few days		240	10	Never		Less than once a month	Yes		Every day/ more than once per day		No			At least once a day	1 meal a day		Always	Fish		Beef		Used too	At least once per year
216	yes	Team 2		Bombali		No formal education		Islam		Agriculture		Outdoors		None		Lower than average	3	15	1	Water from a well/pump		20	180	Every day	Never	Every few weeks		180	2	Every few days		Not at all	Yes		Every day/ more than once per day		No			At least once a day	2 meals a day		Always	Fish,Chicken,Bushmeat		Beef		Yes	At least once a month
217	yes	Team 1		Bombali		No formal education		Christianity		Agriculture		Outdoors		None		Lower than average	7	16	3	Water from a well/pump		60	60	Every day	Once a month	Every few months		90	5	Every few months		Not at all	No		Every day/ more than once per day		No			At least once a day	2 meals a day		Always	Fish		Beef		No	Never
218	yes	Team 2		Bombali		Completed primary school		Christianity		Agriculture		Outdoors		Bats,Monkeys		Lower than average	4	17	1	Water from a well/pump		30	60	Every day	Never	Every few days		90	10	Every few days		Not at all	Yes		Every day/ more than once per day		No			At least once a day	3 meals a day		Always	Fish		Beef		Yes	At least once a month
219	yes	Team 1		Bombali		No formal education		Islam		Agriculture		Outdoors		None		Lower than average	8	23	4	Water from a well/pump		60	120	Every day	Never	Every few days		60	3	Every few days		Not at all	No		Every day/ more than once per day		No			At least once a day	2 meals a day		Always	Fish		Bushmeat		No	At least once a month
220	yes	Team 1		Tonkolili		Completed Junior Secondary School (JSS)		Christianity			Tailor	Indoors				Lower than average	4	15	5	Water from a well/pump		30	30	Every day	Never	Every few days		30	10	Every few weeks		Not at all	Yes		Every few days		No			At least once a day	2 meals a day		Always	Beans,Fish		Beef		No	At least once a month
221	yes	Team 2		Bombali		No formal education		Christianity		Agriculture		Outdoors		None		Lower than average	4	9	1	Water from a well/pump		3	120	Every day	Never	Every few days		120	4	Every few days		Not at all	No		Every day/ more than once per day		No			At least once a day	1 meal a day		Always	Fish		Chicken		No	I used to, but no longer
222	yes	Team 1		Bombali		Completed primary school		Christianity			driver	Outdoors		Monkeys		Lower than average	5	6	3	Water from a natural source		40	30	Every day	Never	Every few weeks		90	15	Every few weeks		At least once a week	Yes		Every day/ more than once per day		No			At least once a day	1 meal a day		Always	Fish		Bushmeat		Yes	At least once per year
223	yes	Team 2		Bombali		No formal education		Christianity		Agriculture		Outdoors		Bats		Lower than average	6	15	6	Water from a well/pump		120	300	Every day	Never	Every few weeks		300	4	Every few weeks		Not at all	I share a cell phone		Every day/ more than once per day		No			At least once a day	2 meals a day		Always	Fish		Beef		Yes	At least once a month
224	yes	Team 1		Bombali		Completed primary school		Christianity			carpenter/construction	Outdoors		None		Lower than average	4	26	2	Water from a well/pump		10	540	Every day	Never	Every few days		90	15	Every few days		Not at all	Yes		Every day/ more than once per day		No			At least once a day	2 meals a day		Always	Fish		Bushmeat		Used too	I used to, but no longer
225	yes	Team 2		Bombali		No formal education		Christianity		Agriculture		Outdoors		None		Lower than average	2	10	1	Water from a well/pump		60	240	Every day	Never	Every few weeks		360	0	Every few weeks		Not at all	No		Every few days		No			At least once a day	2 meals a day		Always	Fish		Bushmeat		No	At least once a month
226	yes	Team 2		Bombali		Completed Diploma or Postsecondary Training		Christianity			teacher	Indoors				Average	7	16	1	Water from a well/pump		40	5	Every day	Never	Every few days		10	2	Every few days		At least once a day	Yes		Never		Yes	Every few months		At least once a day	4-5 meals a day		Always	Beans,Fish,Chicken,Beef		Beef		Yes	I used to, but no longer
227	yes	Team 1		Bombali		No formal education		Islam		Agriculture		Outdoors		None		Lower than average	4	15	3	Water from a well/pump		60	60	Every day	Never	Every few weeks		5	30	Every few weeks		Not at all	No		Every day/ more than once per day		No			At least once a day	2 meals a day		Always	Fish		Beef		Yes	At least once per year
228	yes	Team 1		Bombali		Completed Junior Secondary School (JSS)		Christianity		Market Seller/Trader		Indoors				Higher than average	5	7	1	Water from a well/pump		180	120	Every day	Once a week	Every few days		1	120	Every few days		Not at all	No		Every day/ more than once per day		No			At least once a day	3 meals a day		Always	Fish		Beef		No	At least once a week
229	yes	Team 2		Bombali		No formal education		Islam			miner	Outdoors		Bats,Monkeys		Average	5	14	1	Water from a well/pump		5	5	Every day	Never	Every few weeks		7	10	Never		Not at all	I share a cell phone		Never		No			At least once a week	2 meals a day		Always	Beans,Fish		Beef		Yes	At least once per year
230	yes	Team 1		Bombali		No formal education		Islam		Agriculture		Outdoors		Bats,Monkeys		Lower than average	10	20	5	Water from a well/pump		240	180	Every day	Once a week	Every few days		3	60	Every few days		At least once a month	No		Every few days		No			At least once a day	2 meals a day		Always	Fish		Beef		Yes	At least once per year
231	yes	Team 2		Bombali		Completed primary school		Islam			Driver	Outdoors		None		Lower than average	5	17	1		Buy water	30	90	Every day	Never	Every day		3	2	Never		Not at all	Yes		Every few days		Yes	Every few days		At least once a day	2 meals a day		Always	Fish		Beef		Yes	I used to, but no longer
232	yes	Team 1		Bombali		No formal education		Islam		Agriculture		Outdoors		Bats,Monkeys		Lower than average	4	27	1	Water from a well/pump		60	2	Every day	Once a month	Every few months		5	10	Every few months		Not at all	Yes		Every day/ more than once per day		No			At least once a day	2 meals a day		Always	Fish		Beef		No	At least once per year
233	yes	Team 2		Bombali		Completed Senior Secondary School (SSS)		Islam		Agriculture		Outdoors		Bats,Monkeys		Average	5	12	1	Water from a well/pump		30	60	Every day	Never	Every day		15	30	Never		At least once a day	Yes		Every day/ more than once per day		Yes	Every few days		At least once a day	1 meal a day		Always	Beans,Fish		Beef		Yes	At least once a week
234	yes	Team 1		Bombali		Completed Junior Secondary School (JSS)		Islam		Market Seller/Trader		Outdoors		None		Lower than average	9	24	2	Water from a well/pump		300	3	Every day	Once a month	Every few days		5	5	Every few days		Not at all	Yes		Never		No			At least once a day	2 meals a day		Always	Fish		Beef		Yes	At least once a month
235	yes	Team 2		Bombali		Completed Diploma or Postsecondary Training		Christianity			teacher	Indoors				Lower than average	10	10	3	Water from a well/pump		60	60	Every day	Once a month	Every few days		5	5	Every few days		Not at all	Yes		Every few days		Yes	Every few months		At least once a day	2 meals a day		Always	Fish		Beef		Yes	I used to, but no longer
236	yes	Team 1		Bombali		No formal education		Islam		Market Seller/Trader		Indoors				Lower than average	7	14	2	Water from a well/pump		60	30	Every day	Once a month	Every few days		30	20	Every few months		At least once a day	Yes		Never		Yes	Every few years		At least once a day	2 meals a day		Always	Fish		Beef		No	I used to, but no longer
237	yes	Team 2		Bombali		No formal education		Islam		Agriculture		Outdoors		Bats,Monkeys		Average	5	15	1	Water from a natural source		30	60	Every day	Never	Every few days		30	35	Every few days		Not at all	I share a cell phone		Every day/ more than once per day		No			At least once a day	1 meal a day		Always	Fish		Beef		Yes	At least once per year
238	yes	Team 1		Kambia		Completed Senior Secondary School (SSS)		Christianity		Unemployed		Indoors				Lower than average	3	10	1	Water from a well/pump		420	60	Every day	Once a week	Every few days		30	5	Every few days		Not at all	No		Never		No			At least once a day	1 meal a day		Always	Fish		Beef		No	At least once per year
239	yes	Team 2		Bombali		Completed primary school		Islam		Agriculture		Outdoors		Bats,Monkeys		Average	5	12	2	Water from a well/pump		60	120	Every day	Never	Every few days		15	45	Every few days		Not at all	Yes		Every day/ more than once per day		Yes	Every day		At least once a day	3 meals a day		Always	Beans,Fish		Beef		Used too	I used to, but no longer
240	yes	Team 1		Bombali		Completed primary school		Islam		Unemployed		Indoors				Lower than average	6	18	3	Water from a natural source		60	60	Every day	Once a month	Every few days		10	60	Every few days		Not at all	No		Never		No			At least once a day	1 meal a day		Always	Beans,Fish		Bushmeat		No	At least once per year
241	yes	Team 2		Kono		Completed primary school		Islam			Healer	Outdoors		Bats,Monkeys		Lower than average	12	25	3	Water from a well/pump		60	60	Every day	Never	Every few days		30	25	Every few days		Not at all	Yes		Every day/ more than once per day		Yes	Every few months		At least once a day	2 meals a day		Never	Fish		Beef		Yes	At least once per year
242	yes	Team 1		Bombali		Completed Senior Secondary School (SSS)		Christianity		Agriculture		Outdoors		Bats,Monkeys		Lower than average	7	4	1	Water from a natural source		90	30	Every day	Once a month	Every few days		5	0	Every few days		Not at all	Yes		Every day/ more than once per day		Yes	Every few months		At least once a day	3 meals a day		Always	Beans,Fish		Beef		Yes	At least once a month
243	yes	Team 1		Bombali		Completed primary school		Islam		Agriculture		Outdoors		Bats,Monkeys		Lower than average	6	30	1	Water from a well/pump		120	10	Every day	Once a week	Every few weeks		20	10	Every few weeks		Not at all	Yes		Every day/ more than once per day		No			At least once a day	1 meal a day		Always	Fish		Chicken		No	At least once per year
244	yes	Team 2		Bombali		Completed primary school		Islam		Agriculture		Outdoors		Bats		Average	7	23	1	Water from a well/pump		3	120	Every day	Once a week	Every few days		30	3	Every few days		Not at all	I share a cell phone		Every day/ more than once per day		No			At least once a day	3 meals a day		Always	Beans,Fish		Beef		Yes	At least once per year
245	yes	Team 2		Bombali		Completed primary school		Islam			operator	Outdoors		Bats,Monkeys		Lower than average	5	14	2	Water from a well/pump		5	90	Every day	Never	Every few days		7	30	Never		Not at all	Yes		Every few days		Yes	Never		At least once a day	1 meal a day		Always	Fish		Beef		Yes	At least once a month
246	yes	Team 1		Bombali		No formal education		Islam			carpenter	Outdoors		Monkeys		Lower than average	5	30	5	Water from a natural source		300	180	Every day	Never	Every few months		5	30	Never		Not at all	Yes		Every day/ more than once per day		Yes	Every day		At least once a day	1 meal a day		Always	Fish		Beef		Yes	At least once per year
247	yes	Team 2		Bombali		Completed Senior Secondary School (SSS)		Islam		Student		Outdoors		Bats,Monkeys		Average	5	10	1	Water from a well/pump		30	40	Every day	Never	Every few days		15	30	Never		Not at all	Yes		Every few days		Yes	Every few days		At least once a day	1 meal a day		Always	Beans,Fish,Chicken,Bushmeat		Beef		Yes	At least once a week
248	yes	Team 1		Bombali		No formal education		Islam		Unemployed		Outdoors		None		Lower than average	6	13	4	Water from a natural source		120	120	Every day	Never	Every few days		10	10	Every few days		Not at all	Yes		Never		Yes	Every few years		At least once a month	2 meals a day		Always	Fish		Bushmeat		Yes	At least once per year
249	yes	Team 2		Bombali		Completed Diploma or Postsecondary Training		Islam			Teacher	Outdoors		Bats,Monkeys		Average	14	25	1	Water from a well/pump		60	90	Every day	Once a month	Every few days		30	30	Every few days		At least once a week	Yes		Every few days		No			At least once a day	2 meals a day		Always	Beans,Fish		Beef		Yes	I used to, but no longer
250	yes	Team 1		Bombali		Some primary school		Islam		Agriculture		Outdoors		Bats,Monkeys		Lower than average	4	12	2	Water from a natural source		120	120	Every day	Once a month	Every few months		10	10	Every few months		Not at all	Yes		Every day/ more than once per day		Yes	Every few years		At least once a week	1 meal a day		Always	Fish		Beef		Used too	At least once a month
251	yes	Team 2		Bombali		Completed Diploma or Postsecondary Training		Islam		Agriculture		Outdoors		Bats,Monkeys		Average	5	18	2	Water from a well/pump		60	120	Every day	Never	Every few days		7	30	Every few days		Not at all	Yes		Every day/ more than once per day		Yes	Every few days		At least once a day	1 meal a day		Always	Fish		Bushmeat		Yes	At least once per year
252	yes	Team 1		Bombali		No formal education		Islam			Driver	Outdoors		Bats,Monkeys		Lower than average	6	10	1	Water from a well/pump		120	120	Every day	Never	Every few days		5	15	Every few days		Not at all	No		Every few days		No			At least once a day	1 meal a day		Always	Fish		Beef		Yes	At least once a month
253	yes	Team 2		Bombali		Completed Senior Secondary School (SSS)		Christianity		Student		Outdoors		Bats,Monkeys		Average	6	20	1	Water from a well/pump		30	90	Every day	Never	Every few days		30	60	Every few days		Not at all	Yes		Every few days		Yes	Every few years		At least once a day	2 meals a day		Always	Beans,Fish,Beef		Beef		Yes	Never
254	yes	Team 2		Bombali		Completed Junior Secondary School (JSS)		Islam		Agriculture		Outdoors		Bats,Monkeys		Lower than average	7	25	5	Water from a well/pump		15	60	Every day	Never	Every day		2	40	Every day		Not at all	Yes		Every day/ more than once per day		Yes	Every few years		At least once a day	2 meals a day		Always	Fish		Beef		No	At least once a month
255	yes	Team 1		Bombali		No formal education		Islam		Agriculture		Outdoors		None		Lower than average	8	40	1	Water from a well/pump		360	360	Every day	Once a month	Every day		1	120	Every day		Not at all	Yes		Every day/ more than once per day		No			At least once a day	1 meal a day		Always	Fish		Beef		Used too	Never
256	yes	Team 1		Bombali		Completed Junior Secondary School (JSS)		Christianity		Agriculture		Outdoors		Monkeys		Lower than average	10	50	10	Water from a natural source		30	120	Every day	Never	Every few weeks		1	60	Every few weeks		Not at all	Yes		Every day/ more than once per day		No			At least once a week	1 meal a day		Sometimes	Fish		Chicken		Yes	At least once a month
257	yes	Team 2		Bombali		Completed Junior Secondary School (JSS)		Islam		Agriculture		Outdoors		Bats,Monkeys		Lower than average	6	20	1	Water from a well/pump		60	180	Every day	Never	Every few days		1	45	Every few days		Not at all	I share a cell phone		Every day/ more than once per day		No			At least once a day	1 meal a day		Always	Fish		Bushmeat		Yes	At least once per year
258	yes	Team 1		Bombali		Completed primary school		Christianity		Agriculture		Outdoors		Monkeys		Lower than average	9	40	4	Water from a well/pump		120	540	Every day	Never	Every few days		1	120	Every few days		Not at all	Yes		Every day/ more than once per day		Yes		Every few weeks	At least once a day	3 meals a day		Always	Fish		Beef		Used too	At least once a month
259	yes	Team 2		Bombali		Completed Diploma or Postsecondary Training		Islam			Teacher	Outdoors		Bats,Monkeys		Lower than average	6	21	3	Water from a well/pump		60	120	Every day	Never	Every few days		1	45	Every few weeks		Not at all	Yes		Every day/ more than once per day		Yes	Every few years		At least once a day	1 meal a day		Always	Beans,Fish		Beef		Yes	At least once per year
260	yes	Team 1		Bombali		Completed Junior Secondary School (JSS)		Islam			Builder	Outdoors		Bats,Monkeys		Lower than average	4	12	2	Water from a well/pump		5	60	Every day	Once a month	Every day		1	35	Every few days		At least once a day	Yes		Every few days		No			At least once a day	3 meals a day		Always	Beans,Fish,Chicken		Bushmeat		Yes	At least once a week
261	yes	Team 2		Bombali		Completed Junior Secondary School (JSS)		Christianity			motorbike	Outdoors		Bats,Monkeys		Lower than average	7	15	11	Water from a well/pump		60	120	Every day	Never	Every few weeks		1	40	Never		Not at all	I share a cell phone		Never		No			At least once a day	2 meals a day		Always	Fish		Beef		Yes	At least once per year
262	yes	Team 1		Bombali		Completed Senior Secondary School (SSS)		Christianity		Unemployed		Outdoors		Bats		Lower than average	5	17	1	Water from a well/pump		5	10	Every day	Once a month	Every day		2	15	Every few months		At least once a day	Yes		Every few weeks		No			At least once a day	2 meals a day		Always	Fish		Chicken		No	At least once per year
263	yes	Team 2		Bombali		Completed Junior Secondary School (JSS)		Islam		Agriculture		Outdoors		Bats		Lower than average	8	20	1	Water from a well/pump		5	240	Every day	Never	Every few days		1	35	Every few days		Not at all	Yes		Every day/ more than once per day		No			At least once a day	2 meals a day		Always	Fish		Beef		Yes	At least once a month
264	yes	Team 1		Bombali		No formal education		Islam		Market Seller/Trader		Indoors				Lower than average	2	7	1	Water from a well/pump		20	300	Every day	Once a month	Every few days		1	30	Every few days		Not at all	I share a cell phone		Every day/ more than once per day		No			At least once a day	1 meal a day		Always	Fish		Chicken		Used too	I used to, but no longer
265	yes	Team 2		Bombali		Completed primary school		Christianity		Agriculture		Outdoors		Monkeys		Lower than average	4	17	1	Water from a well/pump		30	120	Every day	Once a month	Every few days		1	60	Every few days		Not at all	Yes		Every day/ more than once per day		No			At least once a day	2 meals a day		Always	Fish		Beef		No	At least once per year
266	yes	Team 1		Bombali		Completed Diploma or Postsecondary Training		Christianity		Agriculture		Outdoors		Bats,Monkeys		Lower than average	2	9	2	Water from a natural source		30	90	Every day	Never	Every day		0	30	Every few days		Not at all	Yes		Every day/ more than once per day		No			At least once a day	1 meal a day		Never	Fish		Bushmeat		Used too	At least once a month
267	yes	Team 2		Bombali		Completed Senior Secondary School (SSS)		Islam			Motorbike	Outdoors		None		Lower than average	5	20	1	Water from a well/pump		40	180	Every day	Never	Every few days		1	40	Every few days		Not at all	I share a cell phone		Every few days		No			At least once a day	2 meals a day		Sometimes	Fish		Beef		Yes	At least once a month
268	yes	Team 1		Port Loko		No formal education		Islam		Agriculture		Outdoors		None		Lower than average	5	25	3	Water from a well/pump		60	70	Every day	Never	Every day		0	30	Every few days		Not at all	Yes		Every day/ more than once per day		No			At least once a day	1 meal a day		Always	Fish		Beef		Yes	At least once a month
269	yes	Team 2		Bombali		No formal education		Islam		Agriculture		Outdoors		Bats,Monkeys		Lower than average	6	30	1	Water from a well/pump		30	120	Twice a week	Never	Never		2	60	Never		Not at all	Yes		Every day/ more than once per day		No			At least once a day	1 meal a day		Sometimes	Fish		Bushmeat		Yes	At least once a month
270	yes	Team 1		Bombali		No formal education		Islam		Agriculture		Outdoors		Monkeys		Lower than average	3	11	1	Water from a well/pump		60	90	Every day	Never	Every day		1	90	Every day		Not at all	Yes		Every day/ more than once per day		No			At least once a day	1 meal a day		Always	Fish		Chicken		No	At least once per year
271	yes	Team 1		Bombali		No formal education		Christianity		Agriculture		Outdoors		Bats,Monkeys		Lower than average	3	14	2	Water from a well/pump		60	120	Every day	Once a month	Every day		0	15	Every few days		Not at all	Yes		Every day/ more than once per day		No			At least once a day	1 meal a day		Always	Fish		Bushmeat		No	At least once per year
272	yes	Team 2		Bombali		Some primary school		Islam		Agriculture		Outdoors		None		Lower than average	7	15	1	Water from a well/pump		60	120	Every day	Never	Every few days		1	40	Every few days		Not at all	I share a cell phone		Every day/ more than once per day		No			At least once a day	1 meal a day		Always	Beans,Fish		Beef		Yes	At least once per year
273	yes	Team 1		Bombali		Completed Junior Secondary School (JSS)		Islam		Unemployed		Outdoors		None		Lower than average	8	40	1	Water from a well/pump		120	60	Every day	Never	Every few days		0	40	Every few days		Not at all	Yes		Never		No			At least once a day	2 meals a day		Always	Fish		Beef		Yes	At least once a month
274	yes	Team 2		Bombali		Completed Diploma or Postsecondary Training		Christianity			Teacher	Outdoors		None		Average	5	20	1	Water from a well/pump		40	180	Every day	Never	Every few days		1	50	Every few days		Not at all	Yes		Every day/ more than once per day		Yes	Every few years		At least once a day	2 meals a day		Always	Fish		Beef		Yes	At least once per year
275	yes	Team 1		Bombali		No formal education		Islam		Market Seller/Trader		Outdoors		None		Lower than average	3	8	1	Water from a well/pump		120	180	Every day	Every day	Every few months		0	30	Every few days		Not at all	No		Never		No			At least once a day	2 meals a day		Always	Fish		Beef		No	At least once per year
276	yes	Team 1		Bombali		Completed Junior Secondary School (JSS)		Christianity		Market Seller/Trader		Outdoors		None		Lower than average	4	13	2	Water from a well/pump		180	300	Every day	Once a month	Every few months		60	2	Every few months		Not at all	Yes		Never		No			At least once a day	3 meals a day		Always	Fish		Chicken		Yes	At least once per year
277	yes	Team 2		Bombali		No formal education		Islam		Agriculture		Outdoors		Bats,Monkeys		Lower than average	6	21	1	Water from a well/pump		120	120	Every day	Never	Every few days		15	60	Never		Not at all	I share a cell phone		Every day/ more than once per day		No			At least once a day	2 meals a day		Always	Fish		Beef		No	At least once per year
278	yes	Team 1		Tonkolili		Completed primary school		Christianity		Unemployed		Indoors				Lower than average	2	14	1	Water from a well/pump		60	180	Every day	Never	Every few weeks		120	3	Never		Not at all	Yes		Never		Yes	Never		At least once a day	2 meals a day		Always	Fish		Bushmeat		Yes	I used to, but no longer
279	yes	Team 2		Port Loko		No formal education		Islam		Agriculture		Outdoors		Bats,Monkeys		Lower than average	3	7	1	Water from a well/pump		2	4	Every day	Never	Every few months		10	0	Every few days		Not at all	I share a cell phone		Never		No			At least once a day	1 meal a day		Always	Fish		Beef		Yes	At least once a month
280	yes	Team 1		Bombali		No formal education		Islam		Agriculture		Outdoors		Bats,Monkeys		Lower than average	2	7	1	Water from a well/pump		120	180	Every day	Never	Every day		60	1	Every day		Not at all	I share a cell phone		Every few days		No			At least once a day	2 meals a day		Always	Fish		Bushmeat		No	At least once per year
281	yes	Team 2		Bombali		No formal education		Islam		Agriculture		Outdoors		Bats,Monkeys		Lower than average	4	8	1	Water from a natural source		5	60	Every day	Never	Every few weeks		15	5	Never		Not at all	I share a cell phone		Every few days		No			At least once a day	3 meals a day		Always	Beans,Fish		Beef		No	At least once per year
282	yes	Team 1		Karene			Arabic	Islam		Market Seller/Trader		Outdoors		Bats		Lower than average	2	12	2	Water from a natural source		360	90	Every day	Never	Every few weeks		60	5	Every few days		Not at all	Yes		Every day/ more than once per day		No			At least once a day	1 meal a day		Always	Fish		Beef		No	I used to, but no longer
283	yes	Team 2		Bombali		No formal education		Christianity		Unemployed		Indoors				Lower than average	2	6	1	Water from a well/pump		2	1	Every day	Never	Every few days		20	2	Every few days		Not at all	I share a cell phone		Never		No			At least once a day	1 meal a day		Always	Beans,Fish		Beef		Yes	At least once per year
284	yes	Team 2		Bombali		Completed Senior Secondary School (SSS)		Islam		Self Employed		Indoors				Lower than average	2	1	1	Water from a well/pump		60	60	Every day	Never	Every few years		30	0	Every few days		Not at all	Yes		Every day/ more than once per day		No			At least once a day	2 meals a day		Sometimes	Fish		Bushmeat		Yes	At least once a month
[truncated: 27 more columns]
