# Supplementary material for: Estimation of Ebola’s spillover infection exposure in Sierra Leone based on sociodemographic and economic factors
Source: PLoS One. 2022 Sep 1;17(9):e0271886. doi: 10.1371/journal.pone.0271886 (PMC9436100; doi:10.1371/journal.pone.0271886)
Supplement: S2 Data — First day surveys are excluded. Data on gender, age, location and authors of the interview were considered potentially identifying information by the publisher, so they have been removed from the dataset provided with the article. Data were cleaned without removing any relevant information. (XLSX) [file pone.0271886.s002.xlsx]

## Sheet: Sheet1
Number	respondent_answer	translator	translator_other	district_born	district_born_other	education_level	education_level_other	religion	religion_other	occupation	occupation_other	work_environment	work_environment_other	work_animals_seen	work_animals_seen_other	relative_income	rooms_in_house	people_in_house	families_in_house	water_acquisition	water_acquisition_other	time_for_water	time_for_fuel	clean_food_surfaces	clean_with_chemicals	travel_to_makeni	travel_to_makeni_other	time_to_highway	time_to_school	travel_to_makeni_market	travel_to_makeni_market_other	internet_use	own_cell_phone	own_cell_phone_other	time_in_bush	caves	go_to_caves	wash_with_soap	meals_per_day	meals_per_day_other	checking_fruit	proteins_consumed_regularly	proteins_consumed_regularly_other	favorite_meat	favorite_meat_other	see_bushmeat_sellers	eat_bushmeat_frequency	favorite_bushmeat	clean_hands_before_eating
1	yes	Team 1		Falaba		No formal education		Islam		Market Seller/Trader		Outdoors		None		Average	18	30	5	Water from a well/pump		10	0	Once a week	Never	I live in Makeni		1	4	Every day		Not at all	No		Never	No	Never	At least once a day	1 meal a day		Always	Beans,Fish		Fish		No	Never	Deer	Always
2	yes	Team 2		Bombali		Completed Senior Secondary School (SSS)		Islam		Unemployed		Indoors				Lower than average	10	24	4	Water from a well/pump		15	3	Every day	Once a week	I live in Makeni		20	5	Every day		Not at all	Yes		Never	No	Never	At least once a day	2 meals a day		Always	Fish,Beef	Goat		Goat	No	Never	Has never consumed Bushmeat	Always
3	yes	Team 1		Bombali		Completed Senior Secondary School (SSS)		Islam		Tailor	tailoring	Outdoors		None		Lower than average	7	20	3	Water from a well/pump		30	5	Every day	Once a month	I live in Makeni		1	35	Every day		Not at all	Yes		Never	No	Never	At least once a day	1 meal a day		Always	Beans,Fish		Beef		No	Never	Has never consumed Bushmeat	Always
4	yes	Team 1		Port Loko		No formal education		Islam		Business	business man	Outdoors		None		Lower than average	7	18	4	Purchase	buy, other house	15	25	Every day	Once a week	I live in Makeni		30	10	Every few days		Not at all	No		Never	No	Never	At least once a day	1 meal a day		Always	Fish		Beef		Yes	I used to, but no longer	Deer	Always
5	yes	Team 2		Bombali		Completed Senior Secondary School (SSS)		Islam		Construction	construction	Outdoors		Bats,Monkeys	snake	Lower than average	13	15	10	Water from a well/pump		2	180	Every day	Once a month	I live in Makeni		1	0	Every day		Not at all	Yes		Never	No	Never	At least once a day	3 meals a day		Always	Fish,Chicken		Beef		No	Never	Has never consumed Bushmeat	Always
6	yes	Team 1		Bombali		Completed Senior Secondary School (SSS)		Christianity		Unemployed		Indoors				Lower than average	5	10	2	Water from a well/pump		35	5	Every day	Never	I live in Makeni		5	5	Every few days		Not at all	No		Never	No	Never	At least once a day	1 meal a day		Always	Fish		Bushmeat		No	At least once per year	Rabbit	Always
7	yes	Team 1		Bombali		Completed Senior Secondary School (SSS)		Islam		Market Seller/Trader		Outdoors			mice	Lower than average	5	18	1	Water from a well/pump		5	10	Every day	Never	I live in Makeni		1	30	Every day		At least once a day	Yes		Every few years	Yes	Every few days	At least once a day	1 meal a day		Always	Fish,Beef		Beef		No	I used to, but no longer	Rodents	Always
8	yes	Team 2		Tonkolili		No formal education		Islam		Market Seller/Trader		Outdoors		None		Lower than average	6	23	6	Purchase	buy water	240	10	Every day	Never	I live in Makeni		60	5	Every day		Not at all	No		Never	No	Never	At least once a day	2 meals a day		Always	Fish		Beef		No	Never	Has never consumed Bushmeat	Always
9	yes	Team 1		Tonkolili		Completed Masters or Doctorate		Christianity		Medical	medical center	Indoors				Average	5	25	1	Water from a well/pump		2	2	Every day	Every day	I live in Makeni		1	10	Every day		At least once a day	Yes		Every few years	Yes	Every few months	At least once a day	3 meals a day		Always	Beans,Fish,Chicken,Beef		Beef		Yes	At least once per year	Deer	Always
10	yes	Team 2		Tonkolili		Completed Bachelors		Islam		Teacher	teacher	Outdoors		None		Lower than average	2	10	1	Purchase	buy	30	0	Every day	Never	I live in Makeni		15	25	Every few days		At least once a day	Yes		Every few years	Yes	Never	At least once a day	2 meals a day		Always	Beans,Fish		Beef		Yes	Never	Has never consumed Bushmeat	Always
11	yes	Team 1		Tonkolili		Completed Senior Secondary School (SSS)		Islam		Unemployed		Indoors	house wife			Average	3	6	1	Water from a well/pump		1	4	Every day	Once a month	I live in Makeni		1	30	More than once per day		Not at all	Yes		Never	No	Never	At least once a day	1 meal a day		Sometimes	Fish	fruit	Beef		No	I used to, but no longer	Has never consumed Bushmeat	Always
12	yes	Team 2		Bombali		Completed Diploma or Postsecondary Training		Islam		Agriculture		Outdoors		Bats,Monkeys		Lower than average	17	25	4	Running water in the house		0	0	Every day	Once a month	I live in Makeni		1	10	Every day		Not at all	Yes		Every day/ more than once per day	Yes	Never	At least once a day	2 meals a day		Always	Beans,Fish		Beef		Yes	I used to, but no longer	Deer	Always
13	yes	Team 1		Bonthe		Completed Diploma or Postsecondary Training		Christianity		Student		Indoors				Lower than average	6	26	1	Water from a well/pump		3	6	Every day	Once a week	I live in Makeni		20	30	Every day		At least once a day	Yes		Never	No	Never	At least once a day	2 meals a day		Always	Fish		Beef		No	At least once a month	Monkey	Always
14	yes	Team 2		Bombali		No formal education		Islam		Unemployed		Indoors	house wife			Average	6	12	6	Water from a well/pump		1	0	Every day	Once a month	I live in Makeni		1	6	Every day		Not at all	Yes		Never	No	Never	At least once a day	3 meals a day		Always	Fish,Beef		Beef		No	Never	Has never consumed Bushmeat	Always
15	yes	Team 1		Bombali		Completed Senior Secondary School (SSS)		Islam		Business	Business	Outdoors		None		Lower than average	6	8	1	Water from a well/pump		30	5	Every day	Every day	I live in Makeni		120	5	Every day		Not at all	No		Never	No	Never	At least once a day	2 meals a day		Always	Fish			Goat	No	At least once per year	Deer	Always
16	yes	Team 2		Karene		Completed Junior Secondary School (JSS)		Islam		Administration	minister of labor	Indoors				Lower than average	0	11	5	Water from a well/pump		2	3	Every day	Never	I live in Makeni		1	40	Every day		Not at all	Yes		Every few days	Yes	Every few months	At least once a day	1 meal a day		Always	Fish		Beef		Yes	I used to, but no longer	Rodents	Sometimes
17	yes	Team 1		Tonkolili		Trade school		Islam		Construction	construction	Outdoors		None		Lower than average	5	11	4	Water from a well/pump		360	60	Every day	Never	I live in Makeni		30	60	Every day		Not at all	Yes		Never	Yes	Never	At least once a day	1 meal a day		Never	Fish		Beef		No	Never	Deer	Always
18	yes	Team 2		Western Rural		Completed Junior Secondary School (JSS)		Islam		Market Seller/Trader		Outdoors			mice	Average	6	0	2	Water from a well/pump		3	420	Every day	Once a month	I live in Makeni		3	5	Every day		Not at all	Yes		Never	No	Never	At least once a day	3 meals a day		Always	Beans,Fish,Bushmeat		Beef		Yes	At least once per year	Rodents	Always
19	yes	Team 1		Bombali		No formal education		Islam		Market Seller/Trader		Indoors				Lower than average	5	8	1	Water from a natural source		60	60	Every day	Never	Every few days		1	3	Every few days		Not at all	No		Every few years	No	Never	At least once a day	3 meals a day		Always	Fish		Beef		No	At least once a month	Deer	Always
20	yes	Team 2		Bombali		No formal education		Islam		Agriculture		Outdoors		Bats,Monkeys		Average	8	32	1	Water from a well/pump		10	60	Every day	Never	Every few days		0	4	Every day		Not at all	Yes		Every day/ more than once per day	No	Never	At least once a day	2 meals a day		Always	Beans,Fish,Beef,Bushmeat	squirrel	Beef		No	I used to, but no longer	Deer	Always
21	yes	Team 1		Bombali		Some primary school		Islam		Market Seller/Trader		Indoors				Lower than average	4	4	2	Water from a well/pump		60	60	Every day	Never	Every day		1	60	Every few days		Not at all	Yes		Never	No	Never	At least once a day	2 meals a day		Always	Fish		Beef		No	Never	Rodents	Always
22	yes	Team 2		Bombali		No formal education		Islam		Agriculture		Outdoors		Bats,Monkeys		Lower than average	3	11	1	Water from a well/pump		60	60	Never	Never	Every day		0	30	Every day		Not at all	Yes		Every day/ more than once per day	No	Never	At least once a day	1 meal a day		Always	Fish		Chicken		No	I used to, but no longer	Rodents	Always
23	yes	Team 1		Bombali		No formal education		Christianity		Market Seller/Trader		Outdoors		Bats		Lower than average	4	8	1	Water from a well/pump		120	240	Every day	Once a month	Every day		60	3	Every day		Not at all	Yes		Every day/ more than once per day	No	Never	At least once a day	1 meal a day		Always	Fish		Bushmeat		No	At least once per year	Rodents	Always
24	yes	Team 2		Kambia		No formal education		Islam		Agriculture		Outdoors			squirrel	Lower than average	7	15	6	Water from a well/pump		40	0	Every day	Never	Every few days		0	2	Every few months		Not at all	Yes		Every day/ more than once per day	No	Never	At least once a day	1 meal a day		Always	Fish		Beef		No	I used to, but no longer	Rodents	Always
25	yes	Team 1		Bombali		Completed Junior Secondary School (JSS)		Islam		Driver	Motor bike	Outdoors		Bats,Monkeys		Lower than average	24	50	1	Running water in the house		60	180	Every day	Never	More than once per day		10	60	Every few days		At least once a week	Yes		Every day/ more than once per day	No	Never	At least once a day	3 meals a day		Always	Beans,Fish		Beef		No	At least once per year	Rodents	Always
26	yes	Team 2		Port Loko		Completed Junior Secondary School (JSS)		Islam		Market Seller/Trader		Outdoors		None		Lower than average	4	8	1	Running water in the house		15	5	Every day	Once a week	Every day		15	90	Every day		At least once a day	Yes		Never	No	Never	At least once a day	3 meals a day		Always	Fish		Beef		Yes	Never	Has never consumed Bushmeat	Always
27	yes	Team 1		Bombali		Completed Senior Secondary School (SSS)		Islam		Student		Indoors				Average	5	15	1	Water from a well/pump		60	60	Every day	Never	Every few days		0	4	Every day		At least once a day	Yes		Every few days	Yes	Every few days	At least once a day	2 meals a day		Always	Fish		Beef		Yes	At least once a month	Rodents	Always
28	yes	Team 2		Koinadugu		Completed Senior Secondary School (SSS)		Islam		Tailor	Tailor	Outdoors		None		Average	5	5	2	Water from a well/pump		5	5	Every day	Once a month	Every day		3	10	Every day		At least once a week	Yes		Never	No	Never	At least once a day	3 meals a day		Always	Fish		Beef		No	Never	Deer	Always
29	yes	Team 1		Bombali		Completed Senior Secondary School (SSS)		Islam		Security	security	Outdoors		Bats,Monkeys		Lower than average	4	22	2	Water from a well/pump		15	60	Every day	Never	Every day		10	15	Every few days		At least once a week	Yes		Every day/ more than once per day	No	Never	At least once a day	2 meals a day		Always	Fish		Bushmeat		Yes	At least once a month	Rodents	Always
30	yes	Team 2		Bombali		Mason		Islam		Construction	building	Outdoors		Bats,Monkeys		Average	25	60	1	Water from a well/pump		60	90	Every day	Never	More than once per day		0	5	Every day		Not at all	Yes		Every day/ more than once per day	No	Never	At least once a day	2 meals a day		Always	Fish		Beef		No	At least once a month	Rodents	Always
31	yes	Team 1		Bo		Completed Senior Secondary School (SSS)		Christianity		Construction	construction	Outdoors		None		Lower than average	7	16	5	Water from a well/pump		540	120	Every day	Never	Every day		15	20	Every few weeks		Not at all	Yes		Every few days	Yes	Every few months	At least once a day	2 meals a day		Always	Fish		Beef		No	At least once a month	Rodents	Always
32	yes	Team 2		Tonkolili		No formal education		Islam		Agriculture		Outdoors		None		Lower than average	4	10	2	Water from a well/pump		160	60	Every day	Never	Every few days		1	60	Every few days		Not at all	Yes		Every day/ more than once per day	No	Never	At least once a day	2 meals a day		Always	Fish			Goat	No	Never	Has never consumed Bushmeat	Always
33	yes	Team 1		Kambia		Completed Junior Secondary School (JSS)		Islam		Construction	mason	Outdoors			dogs	Higher than average	4	9	1	Water from a well/pump		10	0	Every day	Once a week	Every day		2	60	Every day		Not at all	Yes		Never	No	Never	At least once a day	2 meals a day		Always	Fish		Beef		No	I used to, but no longer	Monkey	Always
34	yes	Team 2		Bombali		No formal education		Christianity		Agriculture		Outdoors		Bats,Monkeys		Average	6	6	1	Water from a well/pump		15	15	Every day	Never	Every few weeks		20	20	Every few weeks		Not at all	No		Every day/ more than once per day	Yes	Never	At least once a week	2 meals a day		Always	Fish,Beef		Chicken		No	At least once a month	Deer	Always
35	yes	Team 2		Bombali		No formal education		Christianity		Market Seller/Trader		Outdoors		None		Lower than average	6	17	4	Water from a well/pump		60	120	Every day	Never	Every few days		120	60	Every few days		Not at all	Yes		Every day/ more than once per day	No	Never	At least once a day	2 meals a day		Never	Fish		Beef		No	At least once a month	Rodents	Always
36	yes	Team 1		Bombali		Completed primary school		Islam		Unemployed		Indoors				Higher than average	3	6	1	Water from a well/pump		0	5	Every day	Every day	Never		3	90	Every few days		Not at all	Yes		Never	No	Never	At least once a day	2 meals a day		Always	Beans,Fish		Beef		No	Never	Has never consumed Bushmeat	Always
37	yes	Team 2		Bombali		Completed Senior Secondary School (SSS)		Islam		Unemployed		Indoors				Lower than average	4	10	1	Water from a natural source		30	1	Every day	Twice a week	Every few days		15	15	Every few days		At least once a day	Yes		Never	Yes	Never	At least once a day	3 meals a day		Always	Fish		Bushmeat		No	At least once a month	Rodents	Always
38	yes	Team 1		Bombali		Completed Junior Secondary School (JSS)		Islam		Student		Indoors				Lower than average	4	15	1	Water from a well/pump		50	30	Every day	Twice a week	Every few days		3	6	Every day		Not at all	No		Never	Yes	Every few days	At least once a day	1 meal a day		Never	Fish		Chicken		Yes	At least once a month	Rodents	Always
39	yes	Team 2		Bombali		Completed Senior Secondary School (SSS)		Islam		Self Employed		Indoors				Lower than average	4	25	1	Water from a well/pump		20	30	Every day	Twice a week	Every day		20	90	More than once per day		Not at all	No		Every day/ more than once per day	Yes	Every few days	At least once a day	1 meal a day		Always	Chicken,Beef		Beef		No	I used to, but no longer	Rodents	Always
40	yes	Team 1		Bombali		No formal education		Christianity		Agriculture		Outdoors			Rats	Average	5	13	1	Water from a well/pump		60	120	Every day	Never	Every few months		4	10	Every few months		Not at all	No		Every few days	No	Never	At least once a day	1 meal a day		Always	Fish		Beef		No	Never	Has never consumed Bushmeat	Always
41	yes	Team 2		Tonkolili		Completed Diploma or Postsecondary Training		Islam		Tailor	tailor	Indoors				Lower than average	4	10	3	Water from a well/pump		120	3	Every day	Once a month	Every day		10	20	Every few days		Not at all	Yes		Never	No	Never	At least once a day	2 meals a day		Never	Fish		Chicken		No	At least once per year	Rodents	Always
42	yes	Team 1		Bombali		No formal education		Islam		Gardener	gardener	Outdoors			rats	Average	6	15	1	Water from a well/pump		0	60	Every day	Never	Every few weeks		6	45	Every few weeks		Not at all	Yes		Every few days	No	Never	At least once a day	2 meals a day		Always	Fish		Chicken		No	Never	Has never consumed Bushmeat	Always
43	yes	Team 2		Bombali		Completed Junior Secondary School (JSS)		Islam		Unemployed		Indoors				Lower than average	4	4	1	Water from a well/pump		90	1	Every day	Once a week	Every day		60	0	Every day		Not at all	Yes		Never	No	Never	At least once a day	2 meals a day		Never	Fish		Bushmeat		No	At least once per year	Rodents	Always
44	yes	Team 1		Bombali		Completed Junior Secondary School (JSS)		Christianity		Unemployed		Indoors				Average	5	8	8	Water from a well/pump		30	5	Every day	Once a month	Every day		30	20	Every day		Less than once a month	Yes		Never	No	Never	At least once a day	2 meals a day		Always	Beans,Fish		Bushmeat		No	At least once a month	Rodents	Always
45	yes	Team 2		Bombali		Completed Junior Secondary School (JSS)		Christianity		Construction	Construction	Outdoors		Bats,Monkeys		Lower than average	4	8	1	Water from a well/pump		60	30	Every day	Never	Every few days		2	50	Every few days		Not at all	Yes		Every few days	No	Never	At least once a day	1 meal a day		Always	Beans,Fish			Pig	Yes	Never	Deer	Always
46	yes	Team 1		Bombali		Completed Senior Secondary School (SSS)		Islam		Construction	construction	Outdoors			rats, squirrel	Average	5	15	1	Water from a well/pump		120	300	Every day	Once a week	Every few days		30	90	Every day		Not at all	I share a cell phone		Every day/ more than once per day	Yes	Never	At least once a day	2 meals a day		Always	Fish		Beef		Yes	At least once a month	Rodents	Always
47	yes	Team 2		Bombali		Completed Senior Secondary School (SSS)		Islam		Unemployed		Indoors				Lower than average	4	17	1	Water from a well/pump		45	240	Every day	Once a month	Every day		30	30	Every day		At least once a day	Yes		Never	No	Never	At least once a day	1 meal a day		Always	Beans,Fish		Beef		Yes	At least once per year	Rodents	Sometimes
48	yes	Team 1		Bombali		Completed Junior Secondary School (JSS)		Christianity		Student		Indoors				Lower than average	4	6	3	Water from a well/pump		30	60	Every day	Once a week	Every few days		6	30	Every few days		Not at all	Yes		Every day/ more than once per day	No	Never	At least once a day	2 meals a day		Always	Fish		Beef		No	At least once per year	Rodents	Always
49	yes	Team 1		Bombali		Completed Bachelors		Islam		Student		Indoors				Lower than average	4	4	3	Running water in the house		30	5	Every day	Never	Every few days		5	0	Every few days		At least once a day	Yes		Every day/ more than once per day	No	Never	At least once a day	2 meals a day		Always	Fish		Beef		No	At least once a month	Rodents	Always
50	yes	Team 2		Tonkolili		Completed Junior Secondary School (JSS)		Christianity		Unemployed		Outdoors		Bats,Monkeys	rats	Lower than average	4	7	1	Water from a well/pump		30	60	Every day	Never	Every few days		15	30	Every day		Not at all	No		Every day/ more than once per day	No	Never	At least once a day	2 meals a day		Always	Fish		Chicken		No	I used to, but no longer	Rodents	Always
51	yes	Team 1		Bombali		No formal education		Christianity		Agriculture		Outdoors		None		Higher than average	6	10	1	Water from a well/pump		120	60	Every day	Never	Every few months		1	10	Never		Not at all	No		Every day/ more than once per day	No	Never	At least once a day	1 meal a day		Always	Fish		Beef		No	Never	Has never consumed Bushmeat	Always
52	yes	Team 1		Tonkolili		No formal education		Islam		Agriculture		Outdoors		Bats,Monkeys		Lower than average	12	14	1	Water from a well/pump		15	180	Every day	Never	Every day		0	30	Never		Not at all	No		Every day/ more than once per day	No	Never	At least once a week	1 meal a day		Always	Fish		Bushmeat		Yes	I used to, but no longer	Deer	Always
53	yes	Team 2		Bombali		No formal education		Islam		Agriculture		Outdoors		Bats,Monkeys		Average	7	25	1	Water from a well/pump		60	120	Every day	Every day	Every few months		1	5	Every few months		Not at all	Yes		Every day/ more than once per day	No	Never	At least once a day	2 meals a day		Always	Beans,Fish		Beef		Yes	At least once a month	Rodents	Always
54	yes	Team 1		Bombali		Arabic		Islam		Market Seller/Trader		Indoors				Lower than average	18	40	6	Water from a well/pump		15	120	Every day	Once a month	Every few days		0	20	Every few days		Not at all	Yes		Every day/ more than once per day	No	Never	At least once a week	3 meals a day		Always	Beans,Fish		Beef		No	I used to, but no longer	Rodents	Always
55	yes	Team 2		Tonkolili		Completed primary school		Islam		Agriculture		Outdoors		Bats,Monkeys		Average	6	11	1	Water from a well/pump		5	180	Every day	Never	Every few days		2	60	Every few days		Not at all	No		Every few days	No	Never	At least once a day	3 meals a day		Always	Beans,Fish		Bushmeat		Yes	At least once a week	Rodents	Always
56	yes	Team 2		Bombali		No formal education		Islam		Agriculture		Outdoors		Bats,Monkeys		Average	5	31	3	Water from a well/pump		5	0	Every day	Once a week	Every few weeks		0	5	Every few weeks		Not at all	No		Every few days	No	Never	At least once a day	3 meals a day		Always	Beans,Fish		Beef		No	At least once per year	Rodents	Always
57	yes	Team 1		Bombali		Completed Senior Secondary School (SSS)		Islam		Student		Outdoors		None		Average	2	8	1	Water from a well/pump		30	60	Every day	Never	Every few days		3	2	Every few days		Not at all	Yes		Every few days	No	Never	At least once a day	2 meals a day		Always	Fish,Bushmeat		Beef		No	At least once a month	Rodents	Always
58	yes	Team 1		Bombali		Completed primary school		Islam		Agriculture		Outdoors		None		Lower than average	2	6	2	Water from a well/pump		1	1	Every day	Every day	Every few days		1	15	Every few days		Not at all	No		Every day/ more than once per day	No	Never	At least once a day	2 meals a day		Never	Fish			Sheep	No	At least once per year	Deer	Always
59	yes	Team 2		Bombali		Completed Senior Secondary School (SSS)		Islam		Student		Outdoors		Bats,Monkeys		Lower than average	4	7	3	Water from a well/pump		15	180	Every day	Never	Every day		1	1	Every day		Not at all	Yes		Every few days	No	Never	At least once a day	2 meals a day		Sometimes	Beans,Fish,Chicken		Beef		No	At least once a week	Rodents	Always
60	yes	Team 1		Bombali		No formal education		Islam		Agriculture		Outdoors			squirrel	Lower than average	6	8	1	Water from a well/pump		30	0	Every day	Twice a week	Every few days		0	5	Every few days		Not at all	Yes		Every few days	No	Never	At least once a day	2 meals a day		Always	Fish		Beef		No	I used to, but no longer	Rodents	Always
61	yes	Team 2		Bombali		Completed Diploma or Postsecondary Training		Christianity		Teacher	teacher	Outdoors		Bats	rodent	Higher than average	3	15	2	Water from a well/pump		60	0	Every day	Never	Every few days		7	3	Every day		Not at all	Yes		Every day/ more than once per day	No	Never	At least once a day	2 meals a day		Always	Beans,Fish,Chicken		Beef		No	I used to, but no longer	Rodents	Always
62	yes	Team 1		Bombali		Completed primary school		Islam		Business	business	Outdoors		None		Lower than average	7	29	4	Water from a well/pump		60	30	Every day	Once a month	Every few days		0	5	Every few weeks		Not at all	Yes		Every day/ more than once per day	No	Never	At least once a day	1 meal a day		Always	Fish		Beef		Yes	I used to, but no longer	Rabbit	Always
63	yes	Team 2		Bombali		No formal education		Islam		Agriculture		Outdoors		Bats,Monkeys		Lower than average	5	16	1	Water from a well/pump		60	90	Every day	Never	Every few days		3	3	Every few days		Not at all	Yes		Every day/ more than once per day	No	Never	At least once a week	1 meal a day		Never	Fish		Beef		Yes	At least once per year	Deer	Always
64	yes	Team 1		Bombali		No formal education		Islam		Agriculture		Outdoors		Bats,Monkeys		Lower than average	5	11	1	Water from a well/pump		60	60	Every day	Never	Every few weeks		10	1	Every few weeks		Not at all	No		Every day/ more than once per day	No	Never	At least once a week	2 meals a day		Always	Fish		Beef		Yes	At least once a week	Declined to Answer	Always
65	yes	Team 2		Tonkolili		Completed Senior Secondary School (SSS)		Islam		Unemployed		Indoors				Average	3	10	1	Water from a well/pump		3	0	Every day	Once a week	Every few days		6	2	Every few weeks		Not at all	Yes		Never	No	Never	At least once a day	3 meals a day		Always	Beans,Fish,Chicken		Beef		Yes	At least once a week	Rodents	Always
66	yes	Team 1		Bombali		No formal education		Islam		Market Seller/Trader		Indoors				Lower than average	3	10	1	Water from a well/pump		3	4	Every day	Once a month	Every few days		1	1	Every few days		Not at all	No		Every few years	No	Never	At least once a day	2 meals a day		Always	Fish		Bushmeat		Yes	At least once a week	Rodents	Always
67	yes	Team 1		Moyamba		Completed Bachelors		Christianity		Teacher	teacher	Outdoors		Bats,Monkeys		Lower than average	2	10	1	Water from a well/pump		60	40	Every day	Never		health problems so not anymore	4	1		sick can't not go to market	Not at all	No		Never	Yes	Never	At least once a day	2 meals a day		Always	Beans,Fish,Chicken			As long it's edible	Yes	I used to, but no longer	Rodents	Sometimes
68	yes	Team 2		Bombali		Completed primary school		Islam		Unemployed		Indoors				Average	6	16	2	Water from a well/pump		30	120	Every day	Never	Every few days		5	5	Every few days		Not at all	Yes		Never	No	Never	At least once a day	3 meals a day		Always	Beans,Fish		Chicken		Yes	At least once per year	Rodents	Always
69	yes	Team 2		Bombali		No formal education		Islam		Agriculture		Outdoors		None		Lower than average	5	12	1	Water from a well/pump		5	5	Every day	Once a week	Every few years		4	0	Every few years		Not at all	No		Never	No	Never	At least once a day	2 meals a day		Never	Fish		Declined to Answer		No	At least once a month	Monkey	Sometimes
70	yes	Team 1		Tonkolili		Completed Senior Secondary School (SSS)		Islam		Unemployed		Indoors				Lower than average	6	7	1	Water from a well/pump		0	45	Every day	Never	Every day		1	2	Every day		Not at all	No		Never	No	Never	At least once a day	Declined to Answer		Always	Fish,Chicken,Beef		Beef		No	Never	Has never consumed Bushmeat	Always
71	yes	Team 2		Bombali		No formal education		Islam		Agriculture		Outdoors		Bats,Monkeys		Average	5	12	2	Water from a well/pump		60	60	Every day	Never	Every few weeks		10	10	Every few weeks		Not at all	Yes		Every day/ more than once per day	Yes	Never	At least once a day	2 meals a day		Always	Beans,Fish		Bushmeat		No	At least once a month	Rodents	Always
72	yes	Team 1		Tonkolili		No formal education		Islam		Agriculture		Outdoors		Bats,Monkeys		Lower than average	5	9	2	Water from a well/pump		2	180	Every day	Never	Every few months		5	5	Every few months		Not at all	I share a cell phone		Every day/ more than once per day	No	Never	At least once a week	1 meal a day		Always	Fish		Fish		No	I used to, but no longer	Rodents	Always
73	yes	Team 2		Tonkolili		Completed Senior Secondary School (SSS)		Christianity		Security	police officer	Outdoors		Bats,Monkeys		Average	3	8	3	Water from a well/pump		60	30	Every day	Never	Every day		1	10	Every few days		Not at all	Yes		Every day/ more than once per day	Yes	Every few years	At least once a day	1 meal a day		I don’t eat fruit	Fish		Beef		Yes	I used to, but no longer	Deer	Always
74	yes	Team 2		Bombali		No formal education		Islam		Agriculture		Indoors				Higher than average	5	8	1	Water from a well/pump		120	240	Every day	Never	Every few months		3	7	Every few months		Not at all	I share a cell phone		Every day/ more than once per day	Yes	Every few days	At least once a day	1 meal a day		Always	Fish		Beef		Yes	Never	Deer	Always
75	yes	Team 1		Bombali		Completed primary school		Islam		Agriculture		Outdoors		Bats,Monkeys		Lower than average	5	9	1	Water from a well/pump		1	120	Every day	Never	Every few days		2	1	Every few days		Not at all	Yes		Every day/ more than once per day	No	Never	At least once a day	1 meal a day		Never	Fish		Chicken		No	At least once per year	Rodents	Always
76	yes	Team 2		Bombali		Completed primary school		Islam		Agriculture		Outdoors		Bats,Monkeys		Lower than average	5	6	3	Water from a well/pump		5	240	Every day	Never	Every few months		10	5	Every few months		At least once a month	No		Every day/ more than once per day	Yes	Every day	At least once a day	1 meal a day		Always	Fish,Bushmeat		Beef		Yes	At least once per year	Deer	Always
77	yes	Team 1		Bombali		No formal education		Christianity		Agriculture		Outdoors		Bats,Monkeys		Lower than average	6	15	2	Water from a well/pump		3	90	Every day	Never	Every few weeks		5	6	Never		Not at all	No		Every day/ more than once per day	No	Never	At least once a day	2 meals a day		I don’t eat fruit	Fish		Beef		Yes	At least once a month	Rodents	Always
78	yes	Team 2		Bombali		Completed Senior Secondary School (SSS)		Christianity		Agriculture		Outdoors		Bats,Monkeys	rodents	Lower than average	10	12	1	Water from a well/pump		60	180	Every day	Never	Every day		45	30	Every few days		Less than once a month	Yes		Every day/ more than once per day	Yes	Every few years	At least once a day	3 meals a day		Always	Beans,Fish		Beef		Yes	At least once a month	Rabbit	Always
79	yes	Team 1		Bombali		Completed Senior Secondary School (SSS)		Christianity		Student		Outdoors		Bats		Average	5	15	1	Water from a natural source		90	180	Every day	Never	Every few days		60	50	Every few days		At least once a day	Yes		Every day/ more than once per day	Yes	Every few months	At least once a day	2 meals a day		Always	Fish		Beef		No	I used to, but no longer	Rodents	Always
80	yes	Team 2		Bombali		Completed primary school		Islam		Market Seller/Trader		Outdoors		None		Lower than average	5	10	3	Water from a well/pump		120	180	Every day	Never	Every few days		5	120	Every few days		Not at all	Yes		Every few days	No	Never	At least once a day	1 meal a day		Always	Beans,Fish		Beef		No	I used to, but no longer	Rodents	Always
81	yes	Team 1		Bombali		Some primary school		Christianity		Agriculture		Outdoors		Bats,Monkeys		Lower than average	5	8	2	Water from a well/pump		30	60	Every day	Never	Every day		60	2	Every few days		Not at all	Yes		Every day/ more than once per day	No	Never	At least once a day	3 meals a day		Always	Beans,Fish		Beef		Yes	At least once a week	Rodents	Always
82	yes	Team 2		Bombali		Completed Junior Secondary School (JSS)		Islam		Agriculture		Outdoors		Bats,Monkeys		Lower than average	8	30	3	Water from a well/pump		60	180	Every day	Every day	Every few days		30	2	Every few days		Not at all	Yes		Every day/ more than once per day	No	Never	At least once a day	1 meal a day		Always	Beans,Fish,Chicken		Beef		No	At least once per year	Declined to Answer	Always
83	yes	Team 1		Bombali		No formal education		Islam		Agriculture		Outdoors		Bats,Monkeys		Average	4	10	2	Water from a well/pump		90	240	Every day	Once a week	Every day		60	5	Every few days		Not at all	No		Every day/ more than once per day	No	Never	At least once a day	2 meals a day		Always	Beans,Fish,Chicken		Chicken		Yes	At least once per year	Rodents	Always
84	yes	Team 2		Bombali		No formal education		Christianity		Agriculture		Outdoors		Bats,Monkeys		Lower than average	5	5	1	Water from a well/pump		90	120	Every day	Once a month	Every few weeks		30	3	Every few days		Not at all	No		Every day/ more than once per day	Yes	Every few months	At least once a day	2 meals a day		Always	Fish		Bushmeat		Yes	At least once a month	Deer	Always
85	yes	Team 1		Tonkolili		No formal education		Islam		Agriculture		Outdoors		Monkeys		Lower than average	2	3	1	Water from a natural source		120	180	Every day	Never	Every day		90	10	Every day		Not at all	No		Every day/ more than once per day	Yes	Every few months	At least once a day	1 meal a day		Always	Fish		Beef		No	I used to, but no longer	Deer	Always
86	yes	Team 2		Bombali		No formal education		Islam		Unemployed		Indoors				Lower than average	4	12	2	Water from a well/pump		120	120	Every day	Never	Every few months		60	5	Every few months		Not at all	I share a cell phone		Never	No	Never	At least once a day	2 meals a day		Always	Beans,Fish,Chicken,Beef		Beef		No	At least once per year	Deer	Always
87	yes	Team 2		Bombali		Completed Junior Secondary School (JSS)		Islam		Agriculture		Outdoors		Bats,Monkeys		Lower than average	5	10	1	Water from a natural source		60	90	Every day	Never	Every few days		90	15	Every few days		Not at all	Yes		Every day/ more than once per day	Yes	Never	At least once a day	1 meal a day		Always	Beans,Fish		Beef		No	I used to, but no longer	Deer	Always
88	yes	Team 1		Bombali		No formal education		Islam		Market Seller/Trader		Outdoors		None		Lower than average	4	11	4	Water from a well/pump		120	30	Every day	Never	Every day		180	1	Every day		Not at all	Yes		Every day/ more than once per day	No	Never	At least once a day	2 meals a day		Always	Fish		Chicken		No	At least once per year	Deer	Always
89	yes	Team 1		Bombali		Completed Senior Secondary School (SSS)		Islam		Agriculture		Outdoors		Bats,Monkeys		Average	7	28	7	Water from a well/pump		60	60	Every day	Never	Every few days		90	60	Every few days		Not at all	No		Every few days	No	Never	At least once a day	1 meal a day		Always	Fish		Beef		No	I used to, but no longer	Rodents	Always
90	yes	Team 2		Bombali		No formal education		Islam		Agriculture		Outdoors		Bats,Monkeys		Average	5	20	6	Water from a well/pump		30	60	Every day	Never	Every few days		60	60	Every few days		Not at all	No		Every few days	No	Never	At least once a day	2 meals a day		Always	Beans,Fish,Chicken,Beef,Bushmeat		Beef		Yes	At least once a week	Rodents	Always
91	yes	Team 1		Tonkolili		Some primary school		Christianity		Carpenter	carpenter	Outdoors		Bats,Monkeys		Lower than average	4	5	1	Water from a well/pump		2	120	Every day	Never	Every few days		60	2	Every few days		Not at all	Yes		Every day/ more than once per day	No	Never	At least once a day	3 meals a day		Always	Beans,Fish		Bushmeat		Yes	At least once a week	Rodents	Always
92	yes	Team 2		Bombali		No formal education		Islam		Agriculture		Outdoors		Monkeys		Lower than average	6	20	2	Water from a well/pump		150	540	Every day	Never	Every few weeks		60	5	Every few weeks		Not at all	Yes		Every day/ more than once per day	Yes	Every few days	At least once a day	2 meals a day		Always	Beans,Fish		Beef		No	At least once a month	Rodents	Always
93	yes	Team 1		Bombali		Completed primary school		Islam		Agriculture		Outdoors		Bats,Monkeys		Lower than average	4	22	1	Water from a well/pump		30	90	Every day	Never	Every few days		30	60	Every few days		Not at all	No		Every day/ more than once per day	No	Never	At least once a day	2 meals a day		Always	Fish,Beef,Bushmeat		Chicken		No	At least once a week	Rodents	Always
94	yes	Team 2		Bombali		No formal education		Islam		Agriculture		Outdoors		Bats,Monkeys		Average	6	26	1	Water from a well/pump		30	180	Every day	Every day	Every day		45	180	Every few days		Not at all	No		Every day/ more than once per day	No	Never	At least once a day	2 meals a day		Always	Fish		Bushmeat		Yes	At least once a month	Deer	Always
95	yes	Team 1		Bombali		No formal education		Islam		Market Seller/Trader		Outdoors		Bats		Lower than average	3	10	3	Water from a well/pump		60	180	Every day	Never	Every few days		120	60	Every day		Not at all	No		Every day/ more than once per day	Yes	Every day	At least once a day	3 meals a day		Always	Beans,Fish,Chicken		Beef		No	Never	Has never consumed Bushmeat	Always
96	yes	Team 2		Bombali		No formal education		Christianity		Agriculture		Outdoors		Monkeys		Average	4	7	1	Water from a well/pump		2	5	Every day	Once a month	Every few days		10	1	Every few days		Not at all	No		Every day/ more than once per day	No	Never	At least once a day	4-5 meals a day		Never	Fish		Bushmeat		Yes	At least once a month	Rodents	Always
97	yes	Team 1		Bombali		Completed Junior Secondary School (JSS)		Islam		Agriculture		Outdoors		Bats,Monkeys		Lower than average	5	15	1	Water from a well/pump		120	600	Every day	Every day	Every few days		60	30	Every few days		Not at all	Yes		Every day/ more than once per day	No	Never	At least once a day	2 meals a day		Always	Fish		Beef		No	Never	Has never consumed Bushmeat	Always
98	yes	Team 2		Tonkolili		No formal education		Islam		Market Seller/Trader		Outdoors		None		Lower than average	2	15	1	Water from a well/pump		30	60	Every day	Never	Every day		300	120	Every day		Not at all	No		Never	No	Never	At least once a day	2 meals a day		Always	Beans,Fish		Beef		No	Never	Deer	Always
99	yes	Team 1		Bombali		Completed Junior Secondary School (JSS)		Christianity		Agriculture		Outdoors		None		Lower than average	5	7	2	Water from a well/pump		10	30	Every day	Once a month	Every day		40	3	Every few days		At least once a month	Yes		Every day/ more than once per day	No	Never	At least once a day	3 meals a day		Always	Fish		Beef		No	At least once per year	Deer	Always
100	yes	Team 2		Bombali		No formal education		Islam		Agriculture		Outdoors		Bats,Monkeys		Lower than average	4	13	3	Water from a natural source		10	60	Every day	Never	Every few days		60	5	Every few days		Not at all	No		Every few days	No	Never	At least once a day	2 meals a day		Always	Fish		Beef		Yes	At least once a month	Monkey	Always
101	yes	Team 1		Bombali		No formal education		Christianity		Agriculture		Outdoors		None		Lower than average	6	8	2	Water from a well/pump		30	90	Every day	Never	Every few days		40	3	Every few days		Not at all	Yes		Every day/ more than once per day	No	Never	At least once a day	3 meals a day		Always	Fish		Beef		No	At least once per year	Deer	Always
102	yes	Team 2		Bombali		No formal education		Islam		Agriculture		Outdoors		None		Lower than average	4	7	1	Water from a well/pump		20	30	Every day	Never	Every few months		60	5	Every few months		Not at all	No		Every day/ more than once per day	No	Never	At least once a day	1 meal a day		Always	Fish		Beef		No	Never	Has never consumed Bushmeat	Always
103	yes	Team 2		Bombali		No formal education		Islam		Agriculture		Outdoors		Monkeys		Lower than average	14	30	3	Water from a well/pump		60	30	Every day	Never	Every few days		60	3	Every few days		Not at all	Yes		Every day/ more than once per day	No	Never	At least once a day	3 meals a day		Always	Fish		Beef		No	At least once per year	Rodents	Always
104	yes	Team 1		Bombali		Completed Junior Secondary School (JSS)		Islam		Agriculture		Outdoors		Bats,Monkeys		Lower than average	5	8	1	Water from a natural source		90	150	Every day	Never	Every few days		90	60	Every day		Not at all	No		Every day/ more than once per day	Yes	Every day	At least once a day	2 meals a day		Always	Fish		Beef		No	At least once a month	Rodents	Always
105	yes	Team 2		Kambia		No formal education		Islam		Market Seller/Trader		Outdoors		None		Lower than average	6	15	1	Water from a well/pump		60	60	Every day	Never	Every day		120	5	Every few days		Not at all	Yes		Every day/ more than once per day	No	Never	At least once a day	2 meals a day		Always	Fish		Chicken		No	At least once per year	Rodents	Always
106	yes	Team 1		Bombali		No formal education		Islam		Agriculture		Outdoors		None		Lower than average	6	14	1	Water from a well/pump		10	30	Every day	Once a week	Every few weeks		30	2	Every few weeks		Not at all	No		Every day/ more than once per day	No	Never	At least once a day	1 meal a day		Always	Fish		Chicken		No	At least once per year	Has never consumed Bushmeat	Always
107	yes	Team 1		Bombali		Completed Senior Secondary School (SSS)		Islam		Student		Outdoors		Bats,Monkeys		Average	3	9	1	Water from a well/pump		120	120	Every day	Never	Every few days		60	120	Every few days		Not at all	No		Every day/ more than once per day	No	Never	At least once a day	1 meal a day		Always	Fish		Chicken		No	At least once per year	Monkey	Always
108	yes	Team 2		Bombali		Certificate		Christianity		Agriculture		Outdoors		Bats,Monkeys		Average	10	15	1	Water from a natural source		45	120	Every day	Every day	Every few weeks		120	15	Every few days		At least once a day	Yes		Every day/ more than once per day	Yes	Every few months	At least once a day	2 meals a day		Always	Beans,Fish		Beef		No	At least once per year	Rodents	Always
109	yes	Team 1		Bombali		No formal education		Christianity		Business	business	Indoors				Lower than average	4	7	1	Water from a well/pump		60	60	Every day	Never	Every few weeks		60	5	Every day		Not at all	I share a cell phone		Never	No	Never	At least once a day	1 meal a day		Always	Fish,Chicken		Fish		No	I used to, but no longer	Deer	Always
110	yes	Team 2		Bombali		Completed Junior Secondary School (JSS)		Christianity		Agriculture		Outdoors		Bats,Monkeys		Lower than average	5	20	1	Running water in the house		15	120	Every day	Never	Every few months		120	15	Every few months		Not at all	Yes		Every day/ more than once per day	Yes	Every few months	At least once a day	1 meal a day		Always	Beans,Fish		Beef		Yes	At least once a month	Deer	Always
111	yes	Team 1		Bombali		No formal education		Christianity		Agriculture		Outdoors		Bats,Monkeys		Lower than average	4	15	1	Water from a well/pump		120	180	Every day	Never	Every few weeks		10	5	Every few days		Not at all	No		Every day/ more than once per day	No	Never	At least once a day	2 meals a day		Always	Fish,Beef		Bushmeat		Yes	At least once a month	Deer	Always
112	yes	Team 2		Bombali		No formal education		Christianity		Agriculture		Outdoors		Bats,Monkeys		Lower than average	6	15	1	Water from a well/pump		60	120	Every day	Never	Every few months		120	15	Every few months		Not at all	I share a cell phone		Every day/ more than once per day	Yes	Every few months	At least once a day	1 meal a day		Always	Fish		Beef		Yes	At least once a month	Rodents	Always
113	yes	Team 2		Bombali		No formal education		Christianity		Agriculture		Outdoors		Monkeys		Lower than average	3	10	1	Water from a well/pump		60	120	Every day	Never	Every few weeks		10	2	Every few weeks		Not at all	No		Every day/ more than once per day	No	Never	At least once a day	1 meal a day		Always	Fish		Bushmeat		Yes	At least once a month	Deer	Always
114	yes	Team 1		Bombali		Completed Senior Secondary School (SSS)		Christianity		Driver	motorbike	Outdoors		Bats,Monkeys		Lower than average	5	24	1	Running water in the house		6	30	Every day	Never	Every few days		30	6	Every few days		Not at all	Yes		Every day/ more than once per day	Yes	Every few months	At least once a day	2 meals a day		Always	Fish		Beef		Yes	At least once a month	Deer	Always
115	yes	Team 1		Bombali		No formal education		Christianity		Agriculture		Outdoors		Monkeys		Lower than average	4	11	1	Water from a well/pump		60	180	Every day	Never	Every few months		120	10	Every few months		Not at all	No		Every day/ more than once per day	No	Never	At least once a day	1 meal a day		Always	Beans,Fish		Chicken		No	At least once per year	Rodents	Always
116	yes	Team 2		Bombali		Completed Senior Secondary School (SSS)		Islam		Administration	Civil servant	Outdoors		Bats,Monkeys		Lower than average	3	12	1	Water from a well/pump		20	60	Every day	Never	Every few weeks		90	20	Every few weeks		Not at all	Yes		Every few days	Yes	Never	At least once a day	2 meals a day		Always	Beans,Fish		Beef		Yes	At least once a month	Rodents	Always
117	yes	Team 1		Bombali		Completed primary school		Christianity		Agriculture		Outdoors		None		Lower than average	3	6	1	Water from a well/pump		120	60	Every day	Every day	Every few months		60	2	Every few months		Not at all	No		Every day/ more than once per day	No	Never	At least once a day	1 meal a day		Always	Beans,Fish		Bushmeat		Yes	At least once a week	Monkey	Always
118	yes	Team 2		Bombali		No formal education		Christianity		Agriculture		Outdoors		Bats,Monkeys		Lower than average	5	10	1	Water from a well/pump		60	40	Every day	Never	Every few weeks		120	30	Every few months		Not at all	I share a cell phone		Every few years	Yes	Every few days	At least once a day	2 meals a day		Always	Fish		Beef		Yes	At least once per year	Rodents	Always
119	yes	Team 1		Bombali		No formal education		Christianity		Business	business	Indoors				Lower than average	4	12	2	Water from a natural source		45	60	Every day	Never	Every few weeks		120	5	Every few weeks		Not at all	Yes		Never	No	Never	At least once a day	1 meal a day		Always	Fish		None		No	Never	Has never consumed Bushmeat	Always
120	yes	Team 1		Bombali		Completed Senior Secondary School (SSS)		Christianity		Student		Outdoors		Bats,Monkeys		Lower than average	6	10	3	Water from a well/pump		15	60	Every day	Never	Every few months		120	5	Never		At least once a week	Yes		Every day/ more than once per day	No	Never	At least once a day	2 meals a day		Always	Fish		Beef		Yes	At least once a month	Deer	Always
121	yes	Team 2		Bombali		Some primary school		Christianity		Agriculture		Outdoors		Monkeys		Lower than average	8	20	1	Water from a well/pump		4	60	Every day	Never	Every day		60	4	Every few days		Not at all	No		Every day/ more than once per day	Yes	Every few months	At least once a day	2 meals a day		Always	Fish		Bushmeat		No	At least once per year	Rodents	Always
122	yes	Team 1		Bombali		Completed Junior Secondary School (JSS)		Christianity		Agriculture		Outdoors		Bats,Monkeys		Lower than average	6	8	1	Water from a well/pump		60	60	Every day	Never	Every few weeks		60	15	Every few months		Not at all	Yes		Every day/ more than once per day	Yes	Every few months	At least once a day	2 meals a day		Always	Beans,Fish		Beef		Yes	At least once a month	Deer	Sometimes
123	yes	Team 2		Bombali		No formal education		Islam		Agriculture		Outdoors		Monkeys		Lower than average	6	18	6	Water from a natural source		60	300	Every day	Never	Every few months		90	3	Never		Not at all	No		Every day/ more than once per day	I don't know	Never	At least once a week	1 meal a day		Always	Fish		Beef		Yes	At least once per year	Rodents	Always
124	yes	Team 1		Bombali		Completed Junior Secondary School (JSS)		Christianity		Agriculture		Outdoors		Bats,Monkeys		Lower than average	6	12	1	Water from a well/pump		120	240	Every day	Never	Every few months		360	5	Every few months		Not at all	No		Every day/ more than once per day	Yes	Every few months	At least once a day	1 meal a day		Always	Fish		Beef		Yes	I used to, but no longer	Rodents	Always
125	yes	Team 2		Bombali		No formal education		Christianity		Agriculture		Outdoors		Monkeys		Lower than average	7	20	5	Water from a natural source		180	240	Every day	Never	Every few months		240	10	Every few months		Not at all	Yes		Every day/ more than once per day	Yes	Every day	At least once a day	2 meals a day		Always	Fish		Bushmeat		No	At least once per year	Rodents	Always
126	yes	Team 1		Bombali		No formal education		Christianity		Construction	Mason	Outdoors		Bats,Monkeys		Average	7	8	1	Water from a well/pump		60	360	Every day	Never	Every few years		90	4	Every few years		Not at all	No		Every day/ more than once per day	No	Never	At least once a day	2 meals a day		Always	Fish		Beef		No	I used to, but no longer	Antelope	Always
127	yes	Team 2		Bombali		No formal education		Christianity		Agriculture		Outdoors		Monkeys	baboo, rats, deer	Lower than average	6	7	1	Water from a well/pump		30	60	Every day	Never	Every few months		60	5	Every few months		Not at all	Yes		Every day/ more than once per day	Yes	Never	At least once a day	1 meal a day		Always	Beans		Beef		Yes	At least once a month	Deer	Always
128	yes	Team 1		Bombali		Completed Senior Secondary School (SSS)		Christianity		Agriculture		Outdoors		Bats,Monkeys		Average	7	15	1	Water from a well/pump		10	21	Every day	Never	Every few weeks		50	10	Never		Not at all	Yes		Every day/ more than once per day	Yes	Never	At least once a day	1 meal a day		Always	Fish,Beef		Beef		Yes	At least once a week	Deer	Always
129	yes	Team 1		Bombali		No formal education		Christianity		Unemployed		Indoors				Average	5	14	3	Water from a well/pump		30	120	Once a month	Once a month	Every few years		180	5		Used to go, sends someone now	Not at all	I share a cell phone		Never	No	Never	At least once a day	2 meals a day		Always	Fish		Beef		Yes	At least once a week	Rodents	Always
130	yes	Team 2		Bombali		No formal education		Christianity		Agriculture		Outdoors		Bats,Monkeys		Lower than average	5	10	1	Water from a well/pump		3	240	Every day	Never	Never		300	1	Never		Not at all	No		Every day/ more than once per day	I don't know	Never	At least once a day	2 meals a day		Always	Fish		Fish		No	I used to, but no longer	Has never consumed Bushmeat	Sometimes
131	yes	Team 2		Bombali		Completed Senior Secondary School (SSS)		Christianity		Unemployed		Outdoors		Bats,Monkeys		Lower than average	3	8	1	Water from a well/pump		3	240	Every day	Never	Every few months		120	2	Never		Not at all	I share a cell phone		Every day/ more than once per day	No	Never	At least once a day	2 meals a day		Always	Fish		Beef		Yes	At least once per year	Rodents	Always
132	yes	Team 1		Bombali		No formal education		Christianity		Agriculture		Outdoors		Bats,Monkeys		Lower than average	4	7	2	Water from a well/pump		30	120	Every day	Once a week	Every few weeks		120	5	Every few weeks		Not at all	No		Every day/ more than once per day	No	Never	At least once a day	2 meals a day		Always	Fish		Bushmeat		Yes	At least once a month	Rodents	Always
133	yes	Team 2		Bombali		Completed Junior Secondary School (JSS)		Christianity		Agriculture		Outdoors		Bats,Monkeys		Lower than average	6	15	2	Water from a well/pump		40	60	Every day	Never	Every few months		120	20	Every few months		Not at all	Yes		Every day/ more than once per day	No	Never	At least once a day	2 meals a day		Always	Beans,Fish		Beef		Yes	At least once a month	Deer	Always
134	yes	Team 1		Bombali		Completed primary school		Christianity		Agriculture		Outdoors		Bats,Monkeys		Lower than average	6	20	1	Water from a well/pump		20	5	Every day	Never	Every few months		300	2	Every few months		Not at all	Yes		Every day/ more than once per day	No	Never	At least once a day	2 meals a day		Always	Beans,Fish		Beef		Yes	At least once a week	Rodents	Always
135	yes	Team 2		Bombali		Completed Diploma or Postsecondary Training		Christianity		Teacher	teacher	Outdoors		Bats		Lower than average	2	12	1	Water from a well/pump		60	240	Every day	Declined to Answer	Every few weeks		240	30	Every few weeks		Not at all	Yes		Never	No	Never	At least once a day	2 meals a day		Always	Fish,Chicken		Beef		Yes	At least once per year	Rodents	Always
136	yes	Team 1		Bombali		Completed Junior Secondary School (JSS)		Christianity		Agriculture		Outdoors		Bats,Monkeys		Lower than average	2	3	1	Water from a well/pump		30	120	Every day	Never	Every few months		120	15	Every few months		Not at all	Yes		Every day/ more than once per day	Yes	Every few months	At least once a day	2 meals a day		Always	Beans,Fish		Beef		No	At least once a month	Rodents	Always
137	yes	Team 2		Bombali		Completed primary school		Christianity		Market Seller/Trader		Outdoors		Bats,Monkeys		Lower than average	4	10	1	Water from a well/pump		120	5	Every day	Every day	Every few weeks		120	2	Every few weeks		Not at all	No		Every day/ more than once per day	No	Never	At least once a day	2 meals a day		Always	Fish		Bushmeat		No	At least once a week	Deer	Always
138	yes	Team 1		Bombali		Completed primary school		Christianity		Agriculture		Outdoors		Monkeys		Average	6	15	2	Water from a well/pump		2	120	Every day	Never	Every few weeks		150	1	Every few weeks		Not at all	No		Every day/ more than once per day	No	Never	At least once a day	2 meals a day		Always	Fish		Chicken		Yes	At least once a week	Rodents	Always
139	yes	Team 2		Bombali		Completed Junior Secondary School (JSS)		Christianity		Agriculture		Outdoors		Bats,Monkeys		Lower than average	3	4	1	Water from a well/pump		30	60	Every day	Never	Every few months		120	10	Never		Not at all	I share a cell phone		Every day/ more than once per day	Yes	Every few months	At least once a day	2 meals a day		Always	Fish		Beef		No	I used to, but no longer	Rodents	Always
140	yes	Team 1		Bombali		No formal education		Christianity		Agriculture		Outdoors		Monkeys		Average	5	4	1	Water from a well/pump		2	60	Every day	Never	Every few days		240	10	Every few months		Not at all	Yes		Every day/ more than once per day	Yes	Every few months	At least once a day	2 meals a day		Always	Fish		Beef		Yes	I used to, but no longer	Rodents	Always
141	yes	Team 2		Bombali		Completed Senior Secondary School (SSS)		Christianity		Agriculture		Outdoors		Monkeys		Lower than average	11	30	1	Water from a natural source		20	300	Every day	Never	Every few weeks		180	10	Every few weeks		Not at all	No		Every day/ more than once per day	Yes	Every few months	At least once a day	2 meals a day		Always	Fish		Bushmeat		Yes	At least once a month	Rodents	Always
142	yes	Team 1		Bombali		Completed Diploma or Postsecondary Training		Christianity		Administration	chief	Outdoors		Bats,Monkeys		Average	3	12	1	Water from a well/pump		45	60	Every day	Never	Every few days		6	30	Every few weeks		Not at all	Yes		Every few days	Yes	Every few years	At least once a day	2 meals a day		Always	Fish		Beef		Yes	At least once a month	Rodents	Always
143	yes	Team 2		Karene		No formal education		Islam		Unemployed		Indoors				Average	5	13	1	Water from a well/pump		60	40	Every day	Once a month	Every few months		10	30	Never		Not at all	No		Never	No	Never	At least once a day	3 meals a day		Never	Fish		Beef		No	At least once per year	Deer	Always
144	yes	Team 1		Bombali		Arabic		Islam		Agriculture		Outdoors		Bats,Monkeys		Lower than average	6	15	1	Water from a well/pump		60	150	Every day	Never	Every few weeks		5	5	Every few months		Not at all	Yes		Every day/ more than once per day	Yes	Every few months	At least once a day	1 meal a day		Always	Beans,Fish		Beef		No	I used to, but no longer	Deer	Always
145	yes	Team 2		Tonkolili		Completed Senior Secondary School (SSS)		Christianity		Student		Indoors				Lower than average	2	3	1	Water from a well/pump		60	0	Every day	Never	Every few weeks		30	0	Every few weeks		At least once a day	Yes		Never	No	Never	At least once a day	3 meals a day		Always	Fish,Beef		Beef		No	At least once a month	Deer	Always
146	yes	Team 1		Bombali		No formal education		Christianity		Unemployed		Indoors				Lower than average	4	7	1	Water from a well/pump		60	120	Every day	Once a month	Every few weeks		20	0	Every few weeks		Not at all	Yes		Every day/ more than once per day	No	Never	At least once a day	3 meals a day		Always			Beef		No	I used to, but no longer	Rodents	Always
147	yes	Team 2		Bombali		Completed Senior Secondary School (SSS)		Islam		Student		Outdoors		Bats,Monkeys		Lower than average	5	15	1	Water from a well/pump		30	60	Every day	Never	Every few months		3	5	Every few months		Not at all	I share a cell phone		Every day/ more than once per day	Yes	Every few months	At least once a day	3 meals a day		Always	Fish		Beef		Yes	At least once per year	Rodents	Always
148	yes	Team 1		Bombali		Completed primary school		Islam		Agriculture		Outdoors		None		Lower than average	5	8	1	Water from a well/pump		120	45	Every day	Once a month	Never		5	0	Never		Not at all	Yes		Every day/ more than once per day	No	Never	At least once a day	1 meal a day		Always	Fish		Chicken		No	I used to, but no longer	Deer	Always
149	yes	Team 2		Karene		Completed Senior Secondary School (SSS)		Christianity		Agriculture		Outdoors		Bats,Monkeys		Lower than average	6	10	1	Water from a natural source		60	60	Every day	Never	Every few months		3	5	Never		Not at all	Yes		Every day/ more than once per day	Yes	Every few days	At least once a day	1 meal a day		Sometimes	Fish		Beef		Yes	At least once a week	Deer	Always
150	yes	Team 1		Bombali		Completed Junior Secondary School (JSS)		Islam		Driver	Driver	Outdoors		Bats,Monkeys		Lower than average	3	4	3	Water from a well/pump		60	60	Every day	Once a month	Every few days		4	10	Every few weeks		At least once a week	Yes		Every few days	No	Never	At least once a day	2 meals a day		Always	Fish		Beef		No	At least once a month	Deer	Always
151	yes	Team 2		Bombali		Completed Senior Secondary School (SSS)		Islam		Agriculture		Outdoors		Monkeys		Lower than average	4	6	2	Water from a natural source		120	30	Every day	Never	Every few months		5	5	Every few months		Not at all	Yes		Every day/ more than once per day	No	Never	At least once a day	2 meals a day		Always	Fish		Beef		Yes	At least once per year	Deer	Sometimes
152	yes	Team 1		Bombali		No formal education		Islam		Agriculture		Outdoors		Bats,Monkeys		Lower than average	5	13	1	Water from a well/pump		60	60	Every day	Once a month	Every few days		5	25	Every few days		At least once a week	Yes		Every day/ more than once per day	No	Never	At least once a day	2 meals a day		Always	Fish		Beef		No	At least once a month	Deer	Always
153	yes	Team 2		Bombali		Completed Diploma or Postsecondary Training		Islam		Medical	ambulance driver, emt	Outdoors		None		Average	3	10	1	Water from a well/pump		30	60	Every day	Once a month	Every day		10	0	Never		Not at all	Yes		Never	No	Never	At least once a day	3 meals a day		Always	Fish		Bushmeat		Yes	At least once a month	Rodents	Always
154	yes	Team 2		Bombali		Completed primary school		Islam		Market Seller/Trader		Outdoors		Bats,Monkeys		Lower than average	6	10	1	Water from a well/pump		60	60	Every day	Never	Every few weeks		3	5	Every few months		Not at all	Yes		Every few days	No	Never	At least once a day	2 meals a day		Always	Fish		Beef		Yes	At least once per year	Deer	Always
155	yes	Team 1		Bombali		No formal education		Christianity		Agriculture		Outdoors		Monkeys		Lower than average	7	5	1	Water from a well/pump		10	10	Every day	Once a month	Every few months		60	0	Every few months		Not at all	Yes		Every day/ more than once per day	No	Never	At least once a day	2 meals a day		Always	Fish		Beef		No	I used to, but no longer	Deer	Always
156	yes	Team 2		Bombali		No formal education		Christianity		Agriculture		Outdoors		Bats,Monkeys		Lower than average	5	19	1	Water from a well/pump		3	15	Every day	Never	Every few days		3	6	Every few days		Not at all	Yes		Every day/ more than once per day	Yes	Every few months	At least once a day	3 meals a day		Always	Beans,Fish		Beef		Yes	At least once a month	Antelope	Always
157	yes	Team 2		Bombali		No formal education		Christianity		Agriculture		Outdoors		None		Lower than average	5	17	2	Water from a well/pump		90	60	Every day	Never	Every few months		60	5	Never		Not at all	No		Every day/ more than once per day	No	Never	At least once a day	2 meals a day		Always	Beans,Fish		Chicken		No	At least once a month	Deer	Sometimes
158	yes	Team 1		Bombali		Completed Senior Secondary School (SSS)		Christianity		Market Seller/Trader		Indoors				Average	6	8	1	Water from a well/pump		60	60	Every day	Never	Every few months		3	30	Every few months		Not at all	Yes		Never	Yes	Every few months	At least once a day	2 meals a day		Always	Beans,Fish		Beef		Yes	At least once a month	Deer	Always
159	yes	Team 2		Bombali		Completed Senior Secondary School (SSS)		Christianity		Medical	chw	Outdoors		Monkeys		Lower than average	7	10	1	Water from a well/pump		30	120	Every day	Once a month	Every few months		30	5	Every few months		Not at all	Yes		Every day/ more than once per day	No	Never	At least once a day	2 meals a day		Always	Fish		Bushmeat		No	At least once per year	Rodents	Always
160	yes	Team 1		Bombali		No formal education		Islam		Agriculture		Outdoors		Bats	rats	Average	5	6	1	Water from a well/pump		30	60	Every day	Never	Every few months		3	10	Every few months		Not at all	No		Every day/ more than once per day	No	Never	At least once a day	2 meals a day		Always	Fish		None		No	I used to, but no longer	Rodents	Always
161	yes	Team 1		Kenema		Completed Diploma or Postsecondary Training		Christianity		Teacher	Teacher	Outdoors		None		Lower than average	4	3	1	Water from a well/pump		2	60	Every day	Once a week	Every few weeks		3	1	Every few weeks		At least once a month	Yes		Never	No	Never	At least once a day	3 meals a day		Always	Beans,Chicken		Beef		No	At least once per year	Deer	Always
162	yes	Team 2		Bombali		No formal education		Christianity		Agriculture		Outdoors		Monkeys		Lower than average	4	8	1	Water from a well/pump		60	180	Every day	Never	Every few months		30	2	Every few months		Not at all	No		Every day/ more than once per day	No	Never	At least once a day	1 meal a day		Always	None		Bushmeat		No	At least once per year	Deer	Always
163	yes	Team 2		Bombali		Completed Senior Secondary School (SSS)		Islam		Market Seller/Trader		Outdoors		Bats,Monkeys		Lower than average	5	6	1	Water from a natural source		60	120	Every day	Never	Every few weeks		1	10	Every few weeks		Not at all	I share a cell phone		Every few days	No	Never	At least once a day	1 meal a day		Sometimes	Fish		Beef		Yes	At least once per year	Deer	Always
164	yes	Team 1		Bombali		Completed Junior Secondary School (JSS)		Christianity		Tailor	Seamstress	Outdoors		Bats,Monkeys		Average	3	9	2	Water from a well/pump		40	60	Every day	Never	Every few months		1	30	Every few months		Not at all	Yes		Every few days	I don't know	Never	At least once a day	1 meal a day		Always	Fish		Beef		Yes	At least once per year	Rodents	Always
165	yes	Team 2		Bombali		Completed Diploma or Postsecondary Training		Christianity		Pastor	pastor	Outdoors		Bats,Monkeys		Lower than average	2	1	1	Water from a well/pump		3	5	Every day	Once a month	Every few months		2	0	Every few months		At least once a week	Yes		Every few days	No	Never	At least once a day	3 meals a day		Always	Fish		Beef		No	I used to, but no longer	Rodents	Never
166	yes	Team 1		Bombali		No formal education		Islam		Student		Indoors				Average	2	6	1	Water from a well/pump		120	0	Every day	Never	Never		1	10	Never		Not at all	Yes		Never	No	Never	At least once a day	2 meals a day		Always	Beans,Fish		Beef		Yes	At least once a week	Deer	Always
167	yes	Team 2		Bombali		No formal education		Islam		Agriculture		Indoors				Lower than average	4	11	1	Water from a well/pump		60	300	Every day	Never	Every few months		2	5	Never		Not at all	No		Every day/ more than once per day	No	Never	At least once a day	1 meal a day		Always	Fish		Beef		No	I used to, but no longer	Rodents	Always
168	yes	Team 1		Bombali		Completed Senior Secondary School (SSS)		Islam		Student		Indoors				Lower than average	3	8	3	Water from a well/pump		60	30	Every day	Never	Every few weeks		5	30	Never		At least once a week	Yes		Every day/ more than once per day	No	Never	At least once a day	1 meal a day		Always	Fish		Beef		Yes	At least once a week	Deer	Always
169	yes	Team 1		Bombali		No formal education		Christianity		Agriculture		Indoors				Lower than average	6	23	3	Water from a well/pump		60	180	Every day	Once a month	Never		3	5	Never		Not at all	No		Never	No	Never	At least once a day	1 meal a day		Always	Fish		Beef		No	At least once per year	Rodents	Always
170	yes	Team 2		Bombali		No formal education		Christianity		Agriculture		Outdoors		Bats,Monkeys		Lower than average	6	10	2	Water from a well/pump		60	210	Every day	Never	Every few months		2	35	Never		Not at all	Yes		Every day/ more than once per day	No	Never	At least once a day	1 meal a day		Always	Fish		Beef		Yes	I used to, but no longer	Rodents	Always
171	yes	Team 1		Bombali		No formal education		Christianity		Carpenter	Carpenter	Indoors				Lower than average	5	12	1	Water from a well/pump		40	120	Every day	Once a month	Every few weeks		3	5	Every few weeks		Not at all	Yes		Every few days	No	Never	At least once a day	3 meals a day		Always	Fish		Bushmeat		No	At least once per year	Deer	Always
172	yes	Team 2		Bombali		Some primary school		Christianity		Agriculture		Outdoors		Bats,Monkeys		Lower than average	4	8	1	Water from a well/pump		60	30	Every day	Never	Every few months		2	12	Every few months		Not at all	I share a cell phone		Every day/ more than once per day	Yes	Every few years	At least once a day	2 meals a day		Sometimes	Beans,Fish		Beef		Yes	At least once a month	Rodents	Always
173	yes	Team 1		Bombali		Completed Senior Secondary School (SSS)		Christianity		Tailor	Tailor	Indoors				Lower than average	5	7	2	Water from a natural source		60	180	Every day	Once a month	Every few weeks		1	0	Never		Less than once a month	Yes		Never	No	Never	At least once a day	3 meals a day		Always	Fish		Bushmeat		No	At least once a month	Rodents	Sometimes
174	yes	Team 2		Tonkolili		Completed Junior Secondary School (JSS)		Christianity		Agriculture		Outdoors		Bats,Monkeys		Lower than average	5	12	2	Water from a natural source		210	0	Every day	Never	Never		2	15	Never		Not at all	No		Every day/ more than once per day	No	Never	At least once a day	3 meals a day		Always	Fish		Chicken		No	At least once per year	Rodents	Always
175	yes	Team 1		Bombali		Completed Senior Secondary School (SSS)		Christianity		Technician	Technician	Outdoors		Bats,Monkeys		Lower than average	4	5	1	Water from a well/pump		30	60	Every day	Never	Every few weeks		1	15	Every few weeks		Not at all	Yes		Never	No	Never	At least once a day	1 meal a day		Always	Beans,Fish		Beef		No	At least once per year	Rodents	Always
176	yes	Team 1		Bombali		Completed Junior Secondary School (JSS)		Christianity		Agriculture		Outdoors		Bats,Monkeys		Lower than average	6	21	4	Water from a well/pump		120	120	Every day	Once a month	Every few months		1	30	Every few weeks		Not at all	Yes		Every day/ more than once per day	No	Never	At least once a day	1 meal a day		Always	Fish		Chicken		Yes	At least once a month	Antelope	Always
177	yes	Team 2		Bombali		No formal education		Christianity		Market Seller/Trader		Outdoors		Monkeys		Lower than average	3	7	2	Water from a well/pump		90	60	Every day	Never	Every few months		3	30	Every few months		Not at all	Yes		Every few days	No	Never	At least once a week	1 meal a day		Always	Fish		Bushmeat		Yes	At least once a month	Deer	Always
178	yes	Team 1		Bombali		No formal education		Islam		Agriculture		Outdoors		Bats,Monkeys		Lower than average	3	4	1	Water from a well/pump		60	30	Every day	Never	Never		1	30	Never		Not at all	No		Every day/ more than once per day	No	Never	At least once a day	1 meal a day		Always	Fish		Bushmeat		No	At least once a month	Deer	Always
179	yes	Team 2		Bombali		No formal education		Islam		Agriculture		Outdoors		Bats,Monkeys		Lower than average	4	15	1	Water from a well/pump		20	40	Every day	Once a month	Every few days		60	5	Every few days		Not at all	Yes		Every day/ more than once per day	No	Never	At least once a day	2 meals a day		Always	Fish,Chicken		Beef		Yes	At least once a month	Deer	Always
180	yes	Team 1		Bombali		No formal education		Islam		Agriculture		Outdoors		None		Lower than average	5	28	3	Water from a well/pump		60	5	Every day	Never	Every few days		30	15	Every few days		Not at all	I share a cell phone		Every day/ more than once per day	No	Never	At least once a day	3 meals a day		Always	Fish		Beef		No	Never	Deer	Always
181	yes	Team 2		Bombali		No formal education		Islam		Agriculture		Outdoors		Monkeys		Lower than average	5	31	5	Water from a well/pump		120	60	Every day	Never	Every few weeks		300	15	Every few weeks		Not at all	Yes		Every day/ more than once per day	No	Never	At least once a day	2 meals a day		Always	Fish,Chicken		Chicken		No	Never	Has never consumed Bushmeat	Always
182	yes	Team 1		Bombali		No formal education		Islam		Agriculture		Outdoors		Bats,Monkeys		Lower than average	6	50	1	Water from a well/pump		10	120	Every day	Never	Every few days		240	10	Every few days		Not at all	I share a cell phone		Every day/ more than once per day	No	Never	At least once a day	1 meal a day		Always	Fish		Fish		No	I used to, but no longer	Rodents	Always
183	yes	Team 2		Bombali		No formal education		Islam		Agriculture		Outdoors		Monkeys		Lower than average	3	10	1	Water from a natural source		30	60	Every day	Never	Every few days		60	5	Every few days		Not at all	Yes		Every day/ more than once per day	No	Never	At least once a day	2 meals a day		Always	Fish		Beef		No	At least once a month	Deer	Always
184	yes	Team 1		Bombali		No formal education		Islam		Agriculture		Outdoors		Monkeys		Lower than average	3	8	1	Water from a well/pump		3	10	Every day	Never	Every few days		120	60	Every few days		Not at all	Yes		Every few days	No	Never	At least once a day	2 meals a day		Always	Fish,Beef		Beef		No	At least once per year	Deer	Always
185	yes	Team 1		Bombali		No formal education		Islam		Agriculture		Outdoors		None		Lower than average	3	5	1	Water from a well/pump		1	60	Every day	Once a month	Every few days		60	30	Every few days		Not at all	Yes		Every day/ more than once per day	No	Never	At least once a day	2 meals a day		Always	Fish		Bushmeat		No	At least once per year	Rodents	Always
186	yes	Team 2		Bombali		Completed Senior Secondary School (SSS)		Islam		Teacher	Teacher	Outdoors		Bats,Monkeys		Lower than average	5	12	3	Water from a well/pump		40	60	Every day	Never	Every few days		180	7	Every few days		At least once a week	Yes		Every day/ more than once per day	No	Never	At least once a day	1 meal a day		Always	Beans,Fish		Beef		No	At least once per year	Deer	Always
187	yes	Team 2		Bombali		Completed primary school		Christianity		Agriculture		Outdoors		None		Lower than average	6	5	3	Water from a natural source		180	120	Every day	Once a month	Every few days		120	60	Every few days		Not at all	No		Every day/ more than once per day	No	Never	At least once a day	3 meals a day		Always	Fish		Beef		No	At least once per year	Deer	Always
188	yes	Team 1		Bombali		Completed Junior Secondary School (JSS)		Christianity		Medical	CHW	Outdoors		Bats,Monkeys		Lower than average	4	28	4	Water from a well/pump		60	60	Every day	Never	Every day		120	4	Every day		Not at all	Yes		Every day/ more than once per day	No	Never	At least once a day	2 meals a day		Always	Beans,Fish,Beef		Beef		No	I used to, but no longer	Deer	Always
189	yes	Team 2		Bombali		Completed primary school		Islam		Agriculture		Outdoors		Bats		Lower than average	1	10	1	Water from a well/pump		4	10	Every day	Never	Every few weeks		120	5	Never		Not at all	Yes		Every day/ more than once per day	No	Never	At least once a day	2 meals a day		Always	Fish		Beef		No	At least once per year	Deer	Always
190	yes	Team 1		Bombali		No formal education		Islam		Agriculture		Outdoors			Rabbits	Lower than average	6	32	3	Water from a well/pump		60	60	Every day	Once a week	Every few days		120	10	Every few days		Not at all	I share a cell phone		Every day/ more than once per day	No	Never	At least once a day	2 meals a day		Always	Fish		Bushmeat		No	At least once a month	Rodents	Always
191	yes	Team 2		Port Loko		Completed Junior Secondary School (JSS)		Islam		Agriculture		Outdoors		Bats,Monkeys		Lower than average	5	15	2	Water from a well/pump		120	60	Every day	Never	Every few days		180	15	Every few days		Not at all	Yes		Every day/ more than once per day	No	Never	At least once a day	1 meal a day		Always	Fish		Beef		Yes	At least once a month	Rodents	Always
192	yes	Team 1		Bombali		Completed Junior Secondary School (JSS)		Islam		Student		Outdoors		Bats		Average	9	42	7	Water from a natural source		60	180	Every day	Once a month	Every few days		240	10	Never		Less than once a month	Yes		Every day/ more than once per day	No	Never	At least once a day	1 meal a day		Always	Fish		Beef		No	At least once per year	Rodents	Always
193	yes	Team 2		Bombali		No formal education		Islam		Agriculture		Outdoors		None		Lower than average	3	15	1	Water from a well/pump		20	180	Every day	Never	Every few weeks		180	2	Every few days		Not at all	Yes		Every day/ more than once per day	No	Never	At least once a day	2 meals a day		Always	Fish,Chicken,Bushmeat		Beef		Yes	At least once a month	Rodents	Always
194	yes	Team 1		Bombali		No formal education		Christianity		Agriculture		Outdoors		None		Lower than average	7	16	3	Water from a well/pump		60	60	Every day	Once a month	Every few months		90	5	Every few months		Not at all	No		Every day/ more than once per day	No	Never	At least once a day	2 meals a day		Always	Fish		Beef		No	Never	Has never consumed Bushmeat	Always
195	yes	Team 2		Bombali		Completed primary school		Christianity		Agriculture		Outdoors		Bats,Monkeys		Lower than average	4	17	1	Water from a well/pump		30	60	Every day	Never	Every few days		90	10	Every few days		Not at all	Yes		Every day/ more than once per day	No	Never	At least once a day	3 meals a day		Always	Fish		Beef		Yes	At least once a month	Rodents	Always
196	yes	Team 1		Bombali		No formal education		Islam		Agriculture		Outdoors		None		Lower than average	8	23	4	Water from a well/pump		60	120	Every day	Never	Every few days		60	3	Every few days		Not at all	No		Every day/ more than once per day	No	Never	At least once a day	2 meals a day		Always	Fish		Bushmeat		No	At least once a month	Deer	Always
197	yes	Team 1		Tonkolili		Completed Junior Secondary School (JSS)		Christianity		Tailor	Tailor	Indoors				Lower than average	4	15	5	Water from a well/pump		30	30	Every day	Never	Every few days		30	10	Every few weeks		Not at all	Yes		Every few days	No	Never	At least once a day	2 meals a day		Always	Beans,Fish		Beef		No	At least once a month	Rodents	Always
198	yes	Team 2		Bombali		No formal education		Christianity		Agriculture		Outdoors		None		Lower than average	4	9	1	Water from a well/pump		3	120	Every day	Never	Every few days		120	4	Every few days		Not at all	No		Every day/ more than once per day	No	Never	At least once a day	1 meal a day		Always	Fish		Chicken		No	I used to, but no longer	Has never consumed Bushmeat	Sometimes
199	yes	Team 1		Bombali		Completed primary school		Christianity		Driver	driver	Outdoors		Monkeys		Lower than average	5	6	3	Water from a natural source		40	30	Every day	Never	Every few weeks		90	15	Every few weeks		At least once a week	Yes		Every day/ more than once per day	No	Never	At least once a day	1 meal a day		Always	Fish		Bushmeat		Yes	At least once per year	Deer	Always
200	yes	Team 2		Bombali		No formal education		Christianity		Agriculture		Outdoors		Bats		Lower than average	6	15	6	Water from a well/pump		120	300	Every day	Never	Every few weeks		300	4	Every few weeks		Not at all	I share a cell phone		Every day/ more than once per day	No	Never	At least once a day	2 meals a day		Always	Fish		Beef		Yes	At least once a month	Rodents	Always
201	yes	Team 1		Bombali		Completed primary school		Christianity		Carpenter	carpenter/construction	Outdoors		None		Lower than average	4	26	2	Water from a well/pump		10	540	Every day	Never	Every few days		90	15	Every few days		Not at all	Yes		Every day/ more than once per day	No	Never	At least once a day	2 meals a day		Always	Fish		Bushmeat		No	I used to, but no longer	Rodents	Always
202	yes	Team 2		Bombali		No formal education		Christianity		Agriculture		Outdoors		None		Lower than average	2	10	1	Water from a well/pump		60	240	Every day	Never	Every few weeks		360	0	Every few weeks		Not at all	No		Every few days	No	Never	At least once a day	2 meals a day		Always	Fish		Bushmeat		No	At least once a month	Deer	Always
203	yes	Team 1		Bombali		Completed Diploma or Postsecondary Training		Christianity		Teacher	teacher	Indoors				Average	7	16	1	Water from a well/pump		40	5	Every day	Never	Every few days		10	2	Every few days		At least once a day	Yes		Never	Yes	Every few months	At least once a day	4-5 meals a day		Always	Beans,Fish,Chicken,Beef		Beef		Yes	I used to, but no longer	Rodents	Always
204	yes	Team 1		Bombali		No formal education		Islam		Agriculture		Outdoors		None		Lower than average	4	15	3	Water from a well/pump		60	60	Every day	Never	Every few weeks		5	30	Every few weeks		Not at all	No		Every day/ more than once per day	No	Never	At least once a day	2 meals a day		Always	Fish		Beef		Yes	At least once per year	Deer	Always
205	yes	Team 2		Bombali		Completed Junior Secondary School (JSS)		Christianity		Market Seller/Trader		Indoors				Higher than average	5	7	1	Water from a well/pump		180	120	Every day	Once a week	Every few days		1	120	Every few days		Not at all	No		Every day/ more than once per day	No	Never	At least once a day	3 meals a day		Always	Fish		Beef		No	At least once a week	Deer	Always
206	yes	Team 1		Bombali		No formal education		Islam		Miner	miner	Outdoors		Bats,Monkeys		Average	5	14	1	Water from a well/pump		5	5	Every day	Never	Every few weeks		7	10	Never		Not at all	I share a cell phone		Never	No	Never	At least once a week	2 meals a day		Always	Beans,Fish		Beef		Yes	At least once per year	Rodents	Always
207	yes	Team 2		Bombali		No formal education		Islam		Agriculture		Outdoors		Bats,Monkeys		Lower than average	10	20	5	Water from a well/pump		240	180	Every day	Once a week	Every few days		3	60	Every few days		At least once a month	No		Every few days	No	Never	At least once a day	2 meals a day		Always	Fish		Beef		Yes	At least once per year	Deer	Always
208	yes	Team 1		Bombali		Completed primary school		Islam		Driver	Driver	Outdoors		None		Lower than average	5	17	1	Purchase	Buy water	30	90	Every day	Never	Every day		3	2	Never		Not at all	Yes		Every few days	Yes	Every few days	At least once a day	2 meals a day		Always	Fish		Beef		Yes	I used to, but no longer	Deer	Always
209	yes	Team 2		Bombali		No formal education		Islam		Agriculture		Outdoors		Bats,Monkeys		Lower than average	4	27	1	Water from a well/pump		60	2	Every day	Once a month	Every few months		5	10	Every few months		Not at all	Yes		Every day/ more than once per day	No	Never	At least once a day	2 meals a day		Always	Fish		Beef		No	At least once per year	Deer	Always
210	yes	Team 1		Bombali		Completed Senior Secondary School (SSS)		Islam		Agriculture		Outdoors		Bats,Monkeys		Average	5	12	1	Water from a well/pump		30	60	Every day	Never	Every day		15	30	Never		At least once a day	Yes		Every day/ more than once per day	Yes	Every few days	At least once a day	1 meal a day		Always	Beans,Fish		Beef		Yes	At least once a week	Deer	Always
211	yes	Team 2		Bombali		Completed Junior Secondary School (JSS)		Islam		Market Seller/Trader		Outdoors		None		Lower than average	9	24	2	Water from a well/pump		300	3	Every day	Once a month	Every few days		5	5	Every few days		Not at all	Yes		Never	No	Never	At least once a day	2 meals a day		Always	Fish		Beef		Yes	At least once a month	Rodents	Always
212	yes	Team 2		Bombali		Completed Diploma or Postsecondary Training		Christianity		Teacher	teacher	Indoors				Lower than average	10	10	3	Water from a well/pump		60	60	Every day	Once a month	Every few days		5	5	Every few days		Not at all	Yes		Every few days	Yes	Every few months	At least once a day	2 meals a day		Always	Fish		Beef		Yes	I used to, but no longer	Rodents	Always
213	yes	Team 1		Bombali		No formal education		Islam		Market Seller/Trader		Indoors				Lower than average	7	14	2	Water from a well/pump		60	30	Every day	Once a month	Every few days		30	20	Every few months		At least once a day	Yes		Never	Yes	Every few years	At least once a day	2 meals a day		Always	Fish		Beef		No	I used to, but no longer	Rodents	Always
214	yes	Team 2		Bombali		No formal education		Islam		Agriculture		Outdoors		Bats,Monkeys		Average	5	15	1	Water from a natural source		30	60	Every day	Never	Every few days		30	35	Every few days		Not at all	I share a cell phone		Every day/ more than once per day	No	Never	At least once a day	1 meal a day		Always	Fish		Beef		Yes	At least once per year	Rodents	Always
215	yes	Team 1		Kambia		Completed Senior Secondary School (SSS)		Christianity		Unemployed		Indoors				Lower than average	3	10	1	Water from a well/pump		420	60	Every day	Once a week	Every few days		30	5	Every few days		Not at all	No		Never	No	Never	At least once a day	1 meal a day		Always	Fish		Beef		No	At least once per year	Rodents	Always
216	yes	Team 2		Bombali		Completed primary school		Islam		Agriculture		Outdoors		Bats,Monkeys		Average	5	12	2	Water from a well/pump		60	120	Every day	Never	Every few days		15	45	Every few days		Not at all	Yes		Every day/ more than once per day	Yes	Every day	At least once a day	3 meals a day		Always	Beans,Fish		Beef		No	I used to, but no longer	Rodents	Always
217	yes	Team 1		Bombali		Completed primary school		Islam		Unemployed		Indoors				Lower than average	6	18	3	Water from a natural source		60	60	Every day	Once a month	Every few days		10	60	Every few days		Not at all	No		Never	No	Never	At least once a day	1 meal a day		Always	Beans,Fish		Bushmeat		No	At least once per year	Rodents	Always
218	yes	Team 2		Kono		Completed primary school		Islam		Medical	Healer	Outdoors		Bats,Monkeys		Lower than average	12	25	3	Water from a well/pump		60	60	Every day	Never	Every few days		30	25	Every few days		Not at all	Yes		Every day/ more than once per day	Yes	Every few months	At least once a day	2 meals a day		Never	Fish		Beef		Yes	At least once per year	Deer	Always
219	yes	Team 1		Bombali		Completed Senior Secondary School (SSS)		Christianity		Agriculture		Outdoors		Bats,Monkeys		Lower than average	7	4	1	Water from a natural source		90	30	Every day	Once a month	Every few days		5	0	Every few days		Not at all	Yes		Every day/ more than once per day	Yes	Every few months	At least once a day	3 meals a day		Always	Beans,Fish		Beef		Yes	At least once a month	Rodents	Always
220	yes	Team 1		Bombali		Completed primary school		Islam		Agriculture		Outdoors		Bats,Monkeys		Lower than average	6	30	1	Water from a well/pump		120	10	Every day	Once a week	Every few weeks		20	10	Every few weeks		Not at all	Yes		Every day/ more than once per day	No	Never	At least once a day	1 meal a day		Always	Fish		Chicken		No	At least once per year	Declined to Answer	Always
221	yes	Team 2		Bombali		Completed primary school		Islam		Agriculture		Outdoors		Bats		Average	7	23	1	Water from a well/pump		3	120	Every day	Once a week	Every few days		30	3	Every few days		Not at all	I share a cell phone		Every day/ more than once per day	No	Never	At least once a day	3 meals a day		Always	Beans,Fish		Beef		Yes	At least once per year	Deer	Always
222	yes	Team 1		Bombali		Completed primary school		Islam		Operator	operator	Outdoors		Bats,Monkeys		Lower than average	5	14	2	Water from a well/pump		5	90	Every day	Never	Every few days		7	30	Never		Not at all	Yes		Every few days	Yes	Never	At least once a day	1 meal a day		Always	Fish		Beef		Yes	At least once a month	Deer	Always
223	yes	Team 2		Bombali		No formal education		Islam		Carpenter	carpenter	Outdoors		Monkeys		Lower than average	5	30	5	Water from a natural source		300	180	Every day	Never	Every few months		5	30	Never		Not at all	Yes		Every day/ more than once per day	Yes	Every day	At least once a day	1 meal a day		Always	Fish		Beef		Yes	At least once per year	Rodents	Always
224	yes	Team 1		Bombali		Completed Senior Secondary School (SSS)		Islam		Student		Outdoors		Bats,Monkeys		Average	5	10	1	Water from a well/pump		30	40	Every day	Never	Every few days		15	30	Never		Not at all	Yes		Every few days	Yes	Every few days	At least once a day	1 meal a day		Always	Beans,Fish,Chicken,Bushmeat		Beef		Yes	At least once a week	Deer	Always
225	yes	Team 2		Bombali		No formal education		Islam		Unemployed		Outdoors		None		Lower than average	6	13	4	Water from a natural source		120	120	Every day	Never	Every few days		10	10	Every few days		Not at all	Yes		Never	Yes	Every few years	At least once a month	2 meals a day		Always	Fish		Bushmeat		Yes	At least once per year	Rodents	Always
226	yes	Team 2		Bombali		Completed Diploma or Postsecondary Training		Islam		Teacher	Teacher	Outdoors		Bats,Monkeys		Average	14	25	1	Water from a well/pump		60	90	Every day	Once a month	Every few days		30	30	Every few days		At least once a week	Yes		Every few days	No	Never	At least once a day	2 meals a day		Always	Beans,Fish		Beef		Yes	I used to, but no longer	Deer	Always
227	yes	Team 1		Bombali		Some primary school		Islam		Agriculture		Outdoors		Bats,Monkeys		Lower than average	4	12	2	Water from a natural source		120	120	Every day	Once a month	Every few months		10	10	Every few months		Not at all	Yes		Every day/ more than once per day	Yes	Every few years	At least once a week	1 meal a day		Always	Fish		Beef		No	At least once a month	Deer	Always
228	yes	Team 1		Bombali		Completed Diploma or Postsecondary Training		Islam		Agriculture		Outdoors		Bats,Monkeys		Average	5	18	2	Water from a well/pump		60	120	Every day	Never	Every few days		7	30	Every few days		Not at all	Yes		Every day/ more than once per day	Yes	Every few days	At least once a day	1 meal a day		Always	Fish		Bushmeat		Yes	At least once per year	Rodents	Always
229	yes	Team 2		Bombali		No formal education		Islam		Driver	Driver	Outdoors		Bats,Monkeys		Lower than average	6	10	1	Water from a well/pump		120	120	Every day	Never	Every few days		5	15	Every few days		Not at all	No		Every few days	No	Never	At least once a day	1 meal a day		Always	Fish		Beef		Yes	At least once a month	Rodents	Always
230	yes	Team 1		Bombali		Completed Senior Secondary School (SSS)		Christianity		Student		Outdoors		Bats,Monkeys		Average	6	20	1	Water from a well/pump		30	90	Every day	Never	Every few days		30	60	Every few days		Not at all	Yes		Every few days	Yes	Every few years	At least once a day	2 meals a day		Always	Beans,Fish,Beef		Beef		Yes	Never	Has never consumed Bushmeat	Always
231	yes	Team 2		Bombali		Completed Junior Secondary School (JSS)		Islam		Agriculture		Outdoors		Bats,Monkeys		Lower than average	7	25	5	Water from a well/pump		15	60	Every day	Never	Every day		2	40	Every day		Not at all	Yes		Every day/ more than once per day	Yes	Every few years	At least once a day	2 meals a day		Always	Fish		Beef		No	At least once a month	Rodents	Always
232	yes	Team 1		Bombali		No formal education		Islam		Agriculture		Outdoors		None		Lower than average	8	40	1	Water from a well/pump		360	360	Every day	Once a month	Every day		1	120	Every day		Not at all	Yes		Every day/ more than once per day	No	Never	At least once a day	1 meal a day		Always	Fish		Beef		No	Never	Has never consumed Bushmeat	Always
233	yes	Team 2		Bombali		Completed Junior Secondary School (JSS)		Christianity		Agriculture		Outdoors		Monkeys		Lower than average	10	50	10	Water from a natural source		30	120	Every day	Never	Every few weeks		1	60	Every few weeks		Not at all	Yes		Every day/ more than once per day	No	Never	At least once a week	1 meal a day		Sometimes	Fish		Chicken		Yes	At least once a month	Rodents	Always
234	yes	Team 1		Bombali		Completed Junior Secondary School (JSS)		Islam		Agriculture		Outdoors		Bats,Monkeys		Lower than average	6	20	1	Water from a well/pump		60	180	Every day	Never	Every few days		1	45	Every few days		Not at all	I share a cell phone		Every day/ more than once per day	No	Never	At least once a day	1 meal a day		Always	Fish		Bushmeat		Yes	At least once per year	Rodents	Always
235	yes	Team 2		Bombali		Completed primary school		Christianity		Agriculture		Outdoors		Monkeys		Lower than average	9	40	4	Water from a well/pump		120	540	Every day	Never	Every few days		1	120	Every few days		Not at all	Yes		Every day/ more than once per day	Yes	Every few weeks	At least once a day	3 meals a day		Always	Fish		Beef		No	At least once a month	Deer	Always
236	yes	Team 1		Bombali		Completed Diploma or Postsecondary Training		Islam		Teacher	Teacher	Outdoors		Bats,Monkeys		Lower than average	6	21	3	Water from a well/pump		60	120	Every day	Never	Every few days		1	45	Every few weeks		Not at all	Yes		Every day/ more than once per day	Yes	Every few years	At least once a day	1 meal a day		Always	Beans,Fish		Beef		Yes	At least once per year	Rodents	Always
237	yes	Team 2		Bombali		Completed Junior Secondary School (JSS)		Islam		Construction	Builder	Outdoors		Bats,Monkeys		Lower than average	4	12	2	Water from a well/pump		5	60	Every day	Once a month	Every day		1	35	Every few days		At least once a day	Yes		Every few days	No	Never	At least once a day	3 meals a day		Always	Beans,Fish,Chicken		Bushmeat		Yes	At least once a week	Rodents	Always
238	yes	Team 1		Bombali		Completed Junior Secondary School (JSS)		Christianity		Driver	motorbike	Outdoors		Bats,Monkeys		Lower than average	7	15	11	Water from a well/pump		60	120	Every day	Never	Every few weeks		1	40	Never		Not at all	I share a cell phone		Never	No	Never	At least once a day	2 meals a day		Always	Fish		Beef		Yes	At least once per year	Deer	Always
239	yes	Team 2		Bombali		Completed Senior Secondary School (SSS)		Christianity		Unemployed		Outdoors		Bats		Lower than average	5	17	1	Water from a well/pump		5	10	Every day	Once a month	Every day		2	15	Every few months		At least once a day	Yes		Every few weeks	No	Never	At least once a day	2 meals a day		Always	Fish		Chicken		No	At least once per year	Antelope	Always
240	yes	Team 1		Bombali		Completed Junior Secondary School (JSS)		Islam		Agriculture		Outdoors		Bats		Lower than average	8	20	1	Water from a well/pump		5	240	Every day	Never	Every few days		1	35	Every few days		Not at all	Yes		Every day/ more than once per day	No	Never	At least once a day	2 meals a day		Always	Fish		Beef		Yes	At least once a month	Rodents	Always
241	yes	Team 2		Bombali		No formal education		Islam		Market Seller/Trader		Indoors				Lower than average	2	7	1	Water from a well/pump		20	300	Every day	Once a month	Every few days		1	30	Every few days		Not at all	I share a cell phone		Every day/ more than once per day	No	Never	At least once a day	1 meal a day		Always	Fish		Chicken		No	I used to, but no longer	Rodents	Always
242	yes	Team 1		Bombali		Completed primary school		Christianity		Agriculture		Outdoors		Monkeys		Lower than average	4	17	1	Water from a well/pump		30	120	Every day	Once a month	Every few days		1	60	Every few days		Not at all	Yes		Every day/ more than once per day	No	Never	At least once a day	2 meals a day		Always	Fish		Beef		No	At least once per year	Rodents	Always
243	yes	Team 1		Bombali		Completed Diploma or Postsecondary Training		Christianity		Agriculture		Outdoors		Bats,Monkeys		Lower than average	2	9	2	Water from a natural source		30	90	Every day	Never	Every day		0	30	Every few days		Not at all	Yes		Every day/ more than once per day	No	Never	At least once a day	1 meal a day		Never	Fish		Bushmeat		No	At least once a month	Rodents	Always
244	yes	Team 2		Bombali		Completed Senior Secondary School (SSS)		Islam		Driver	Motorbike	Outdoors		None		Lower than average	5	20	1	Water from a well/pump		40	180	Every day	Never	Every few days		1	40	Every few days		Not at all	I share a cell phone		Every few days	No	Never	At least once a day	2 meals a day		Sometimes	Fish		Beef		Yes	At least once a month	Rodents	Always
245	yes	Team 2		Port Loko		No formal education		Islam		Agriculture		Outdoors		None		Lower than average	5	25	3	Water from a well/pump		60	70	Every day	Never	Every day		0	30	Every few days		Not at all	Yes		Every day/ more than once per day	No	Never	At least once a day	1 meal a day		Always	Fish		Beef		Yes	At least once a month	Rodents	Always
246	yes	Team 1		Bombali		No formal education		Islam		Agriculture		Outdoors		Bats,Monkeys		Lower than average	6	30	1	Water from a well/pump		30	120	Twice a week	Never	Never		2	60	Never		Not at all	Yes		Every day/ more than once per day	No	Never	At least once a day	1 meal a day		Sometimes	Fish		Bushmeat		Yes	At least once a month	Rodents	Always
247	yes	Team 2		Bombali		No formal education		Islam		Agriculture		Outdoors		Monkeys		Lower than average	3	11	1	Water from a well/pump		60	90	Every day	Never	Every day		1	90	Every day		Not at all	Yes		Every day/ more than once per day	No	Never	At least once a day	1 meal a day		Always	Fish		Chicken		No	At least once per year	Rodents	Always
248	yes	Team 1		Bombali		No formal education		Christianity		Agriculture		Outdoors		Bats,Monkeys		Lower than average	3	14	2	Water from a well/pump		60	120	Every day	Once a month	Every day		0	15	Every few days		Not at all	Yes		Every day/ more than once per day	No	Never	At least once a day	1 meal a day		Always	Fish		Bushmeat		No	At least once per year	Rodents	Always
249	yes	Team 2		Bombali		Some primary school		Islam		Agriculture		Outdoors		None		Lower than average	7	15	1	Water from a well/pump		60	120	Every day	Never	Every few days		1	40	Every few days		Not at all	I share a cell phone		Every day/ more than once per day	No	Never	At least once a day	1 meal a day		Always	Beans,Fish		Beef		Yes	At least once per year	Deer	Always
250	yes	Team 1		Bombali		Completed Junior Secondary School (JSS)		Islam		Unemployed		Outdoors		None		Lower than average	8	40	1	Water from a well/pump		120	60	Every day	Never	Every few days		0	40	Every few days		Not at all	Yes		Never	No	Never	At least once a day	2 meals a day		Always	Fish		Beef		Yes	At least once a month	Rodents	Always
251	yes	Team 2		Bombali		Completed Diploma or Postsecondary Training		Christianity		Teacher	Teacher	Outdoors		None		Average	5	20	1	Water from a well/pump		40	180	Every day	Never	Every few days		1	50	Every few days		Not at all	Yes		Every day/ more than once per day	Yes	Every few years	At least once a day	2 meals a day		Always	Fish		Beef		Yes	At least once per year	Rodents	Always
252	yes	Team 1		Bombali		No formal education		Islam		Market Seller/Trader		Outdoors		None		Lower than average	3	8	1	Water from a well/pump		120	180	Every day	Every day	Every few months		0	30	Every few days		Not at all	No		Never	No	Never	At least once a day	2 meals a day		Always	Fish		Beef		No	At least once per year	Rodents	Always
253	yes	Team 2		Bombali		Completed Junior Secondary School (JSS)		Christianity		Market Seller/Trader		Outdoors		None		Lower than average	4	13	2	Water from a well/pump		180	300	Every day	Once a month	Every few months		60	2	Every few months		Not at all	Yes		Never	No	Never	At least once a day	3 meals a day		Always	Fish		Chicken		Yes	At least once per year	Rodents	Always
254	yes	Team 2		Bombali		No formal education		Islam		Agriculture		Outdoors		Bats,Monkeys		Lower than average	6	21	1	Water from a well/pump		120	120	Every day	Never	Every few days		15	60	Never		Not at all	I share a cell phone		Every day/ more than once per day	No	Never	At least once a day	2 meals a day		Always	Fish		Beef		No	At least once per year	Rodents	Always
255	yes	Team 1		Tonkolili		Completed primary school		Christianity		Unemployed		Indoors				Lower than average	2	14	1	Water from a well/pump		60	180	Every day	Never	Every few weeks		120	3	Never		Not at all	Yes		Never	Yes	Never	At least once a day	2 meals a day		Always	Fish		Bushmeat		Yes	I used to, but no longer	Rodents	Always
256	yes	Team 1		Port Loko		No formal education		Islam		Agriculture		Outdoors		Bats,Monkeys		Lower than average	3	7	1	Water from a well/pump		2	4	Every day	Never	Every few months		10	0	Every few days		Not at all	I share a cell phone		Never	No	Never	At least once a day	1 meal a day		Always	Fish		Beef		Yes	At least once a month	Rodents	Always
257	yes	Team 2		Bombali		No formal education		Islam		Agriculture		Outdoors		Bats,Monkeys		Lower than average	2	7	1	Water from a well/pump		120	180	Every day	Never	Every day		60	1	Every day		Not at all	I share a cell phone		Every few days	No	Never	At least once a day	2 meals a day		Always	Fish		Bushmeat		No	At least once per year	Declined to Answer	Always
258	yes	Team 1		Bombali		No formal education		Islam		Agriculture		Outdoors		Bats,Monkeys		Lower than average	4	8	1	Water from a natural source		5	60	Every day	Never	Every few weeks		15	5	Never		Not at all	I share a cell phone		Every few days	No	Never	At least once a day	3 meals a day		Always	Beans,Fish		Beef		No	At least once per year	Declined to Answer	Always
259	yes	Team 2		Karene		Arabic		Islam		Market Seller/Trader		Outdoors		Bats		Lower than average	2	12	2	Water from a natural source		360	90	Every day	Never	Every few weeks		60	5	Every few days		Not at all	Yes		Every day/ more than once per day	No	Never	At least once a day	1 meal a day		Always	Fish		Beef		No	I used to, but no longer	Deer	Always
260	yes	Team 1		Bombali		No formal education		Christianity		Unemployed		Indoors				Lower than average	2	6	1	Water from a well/pump		2	1	Every day	Never	Every few days		20	2	Every few days		Not at all	I share a cell phone		Never	No	Never	At least once a day	1 meal a day		Always	Beans,Fish		Beef		Yes	At least once per year	Rodents	Always
261	yes	Team 2		Bombali		Completed Senior Secondary School (SSS)		Islam		Self Employed		Indoors				Lower than average	2	1	1	Water from a well/pump		60	60	Every day	Never	Every few years		30	0	Every few days		Not at all	Yes		Every day/ more than once per day	No	Never	At least once a day	2 meals a day		Sometimes	Fish		Bushmeat		Yes	At least once a month	Rodents	Always
262		Team 1
263		Team 2
264		Team 1
265		Team 2
266		Team 1
267		Team 2
268		Team 1
269		Team 2
270		Team 1
271		Team 1
272		Team 2
273		Team 1
274		Team 2
275		Team 1
276		Team 1
277		Team 2
278		Team 1
279		Team 2
280		Team 1
281		Team 2
282		Team 1
283		Team 2
284		Team 2
[truncated: 40 more columns]
