# Supplementary material for: Estimation of Ebola’s spillover infection exposure in Sierra Leone based on sociodemographic and economic factors
Source: PLoS One. 2022 Sep 1;17(9):e0271886. doi: 10.1371/journal.pone.0271886 (PMC9436100; doi:10.1371/journal.pone.0271886)
Supplement: S3 Data — The inputs (SDE variables) and output (Risk Indices) used for the analysis. (CSV) [file pone.0271886.s003.csv]

Number	gender_Male	education_primary	education_secondary	education_high	religion_Islam	work_environment_Indoors	relative_income_Higher than average	relative_income_Lower than average	water_acquisition_Water from a natural source	water_acquisition_other	own_cell_phone_I share a cell phone	own_cell_phone_No	internet_use	Age	People_in_household	rooms_in_house	time_for_water	time_for_fuel	time_to_school	RISK.INDEX
1	0	0	0	0	1	0	0	0	0	0	0	1	0	0.333333333	0.5	0.72	0.018518519	0	0.022222222	-7.5
2	1	0	1	0	1	1	0	1	0	0	0	0	0	0.619047619	0.4	0.4	0.027777778	0.005	0.027777778	-7.5
3	1	0	1	0	1	0	0	1	0	0	0	0	0	0.219047619	0.333333333	0.28	0.055555556	0.008333333	0.194444444	-8.5
4	1	0	0	0	1	0	0	1	0	1	0	1	0	0.6	0.3	0.28	0.027777778	0.041666667	0.055555556	-3.5
5	1	0	1	0	1	0	0	1	0	0	0	0	0	0.457142857	0.25	0.52	0.003703704	0.3	0	-9
6	1	0	1	0	0	1	0	1	0	0	0	1	0	0.219047619	0.166666667	0.2	0.064814815	0.008333333	0.027777778	-8
7	1	0	1	0	1	0	0	1	0	0	0	0	1	0.238095238	0.3	0.2	0.009259259	0.016666667	0.166666667	-7.5
8	0	0	0	0	1	0	0	1	0	1	0	1	0	0.352380952	0.383333333	0.24	0.444444444	0.016666667	0.027777778	-11.5
9	1	0	0	1	0	1	0	0	0	0	0	0	1	0.361904762	0.416666667	0.2	0.003703704	0.003333333	0.055555556	-6.5
10	1	0	0	1	1	0	0	1	0	1	0	0	1	0.485714286	0.166666667	0.08	0.055555556	0	0.138888889	-9
11	0	0	1	0	1	1	0	0	0	0	0	0	0	0.485714286	0.1	0.12	0.001851852	0.006666667	0.166666667	-6
12	1	0	0	1	1	0	0	1	0	1	0	0	0	0.59047619	0.416666667	0.68	0	0	0.055555556	-9
13	0	0	0	1	0	1	0	1	0	0	0	0	1	0.219047619	0.433333333	0.24	0.005555556	0.01	0.166666667	-9
14	0	0	0	0	1	1	0	0	0	0	0	0	0	0.266666667	0.2	0.24	0.001851852	0	0.033333333	-8.5
15	1	0	1	0	1	0	0	1	0	0	0	1	0	0.2	0.133333333	0.24	0.055555556	0.008333333	0.027777778	-5
16	1	0	1	0	1	1	0	1	0	0	0	0	0	0.466666667	0.183333333	0	0.003703704	0.005	0.222222222	-7
17	1	1	0	0	1	0	0	1	0	0	0	0	0	0.314285714	0.183333333	0.2	0.666666667	0.1	0.333333333	-3.5
18	0	0	1	0	1	0	0	0	0	0	0	0	0	0.228571429	0	0.24	0.005555556	0.7	0.027777778	-6
19	0	0	0	0	1	1	0	1	1	0	0	1	0	0.619047619	0.133333333	0.2	0.111111111	0.1	0.016666667	-7
20	1	0	0	0	1	0	0	0	0	0	0	0	0	0.523809524	0.533333333	0.32	0.018518519	0.1	0.022222222	-9.5
21	0	1	0	0	1	1	0	1	0	0	0	0	0	0.285714286	0.066666667	0.16	0.111111111	0.1	0.333333333	-6.5
22	1	0	0	0	1	0	0	1	0	0	0	0	0	0.666666667	0.183333333	0.12	0.111111111	0.1	0.166666667	-3.5
23	0	0	0	0	0	0	0	1	0	0	0	0	0	0.361904762	0.133333333	0.16	0.222222222	0.4	0.016666667	-0.5
24	0	0	0	0	1	0	0	1	0	0	0	0	0	0.285714286	0.25	0.28	0.074074074	0	0.011111111	-3.5
25	1	0	1	0	1	0	0	1	0	1	0	0	0.142857143	0.304761905	0.833333333	0.96	0.111111111	0.3	0.333333333	-5.5
26	0	0	1	0	1	0	0	1	0	1	0	0	1	0.266666667	0.133333333	0.16	0.027777778	0.008333333	0.5	-11
27	1	0	1	0	1	1	0	0	0	0	0	0	1	0.20952381	0.25	0.2	0.111111111	0.1	0.022222222	-2.5
28	1	0	1	0	1	0	0	0	0	0	0	0	0.142857143	0.333333333	0.083333333	0.2	0.009259259	0.008333333	0.055555556	-9
29	1	0	1	0	1	0	0	1	0	0	0	0	0.142857143	0.20952381	0.366666667	0.16	0.027777778	0.1	0.083333333	-9
30	1	1	0	0	1	0	0	0	0	0	0	0	0	0.333333333	1	1	0.111111111	0.15	0.027777778	-1
31	1	0	1	0	0	0	0	1	0	0	0	0	0	0.542857143	0.266666667	0.28	1	0.2	0.111111111	-6
32	1	0	0	0	1	0	0	1	0	0	0	0	0	0.428571429	0.166666667	0.16	0.296296296	0.1	0.333333333	-2
33	1	0	1	0	1	0	1	0	0	0	0	0	0	0.2	0.15	0.16	0.018518519	0	0.333333333	-9.5
34	1	0	0	0	0	0	0	0	0	0	0	1	0	0.219047619	0.1	0.24	0.027777778	0.025	0.111111111	-2.5
35	0	0	0	0	0	0	0	1	0	0	0	0	0	0.238095238	0.283333333	0.24	0.111111111	0.2	0.333333333	3.5
36	0	1	0	0	1	1	1	0	0	0	0	0	0	0.695238095	0.1	0.12	0	0.008333333	0.5	-7.5
37	0	0	1	0	1	1	0	1	1	0	0	0	1	0.228571429	0.166666667	0.16	0.055555556	0.001666667	0.083333333	-7.5
38	0	0	1	0	1	1	0	1	0	0	0	1	0	0.238095238	0.25	0.16	0.092592593	0.05	0.033333333	-1
39	0	0	1	0	1	1	0	1	0	0	0	1	0	0.2	0.416666667	0.16	0.037037037	0.05	0.5	-11
40	0	0	0	0	0	0	0	0	0	0	0	1	0	0.285714286	0.216666667	0.2	0.111111111	0.2	0.055555556	-8
41	1	0	0	1	1	1	0	1	0	0	0	0	0	0.371428571	0.166666667	0.16	0.222222222	0.005	0.111111111	-6
42	0	0	0	0	1	0	0	0	0	0	0	0	0	0.295238095	0.25	0.24	0	0.1	0.25	-9
43	0	0	1	0	1	1	0	1	0	0	0	0	0	0.2	0.066666667	0.16	0.166666667	0.001666667	0	-1
44	0	0	1	0	0	1	0	0	0	0	0	0	0.016666667	0.20952381	0.133333333	0.2	0.055555556	0.008333333	0.111111111	-5
45	1	0	1	0	0	0	0	1	0	0	0	0	0	0.333333333	0.133333333	0.16	0.111111111	0.05	0.277777778	-11.5
46	1	0	1	0	1	0	0	0	0	0	1	0	0	0.285714286	0.25	0.2	0.222222222	0.5	0.5	-9
47	1	0	1	0	1	1	0	1	0	0	0	0	1	0.219047619	0.283333333	0.16	0.083333333	0.4	0.166666667	-8.5
48	0	0	1	0	0	1	0	1	0	0	0	0	0	0.219047619	0.1	0.16	0.055555556	0.1	0.166666667	-5.5
49	1	0	0	1	1	1	0	1	0	1	0	0	1	0.257142857	0.066666667	0.16	0.055555556	0.008333333	0	-9.5
50	0	0	1	0	0	0	0	1	0	0	0	1	0	0.285714286	0.116666667	0.16	0.055555556	0.1	0.166666667	-5.5
51	0	0	0	0	0	0	1	0	0	0	0	1	0	0.380952381	0.166666667	0.24	0.222222222	0.1	0.055555556	-3.5
52	0	0	0	0	1	0	0	1	0	0	0	1	0	0.523809524	0.233333333	0.48	0.027777778	0.3	0.166666667	-8
53	0	0	0	0	1	0	0	0	0	0	0	0	0	0.285714286	0.416666667	0.28	0.111111111	0.2	0.027777778	-7
54	1	1	0	0	1	1	0	1	0	0	0	0	0	1	0.666666667	0.72	0.027777778	0.2	0.111111111	-10
55	0	1	0	0	1	0	0	0	0	0	0	1	0	0.257142857	0.183333333	0.24	0.009259259	0.3	0.333333333	-7.5
56	0	0	0	0	1	0	0	0	0	0	0	1	0	0.266666667	0.516666667	0.2	0.009259259	0	0.027777778	-7
57	0	0	1	0	1	0	0	0	0	0	0	0	0	0.247619048	0.133333333	0.08	0.055555556	0.1	0.011111111	-6.5
58	0	1	0	0	1	0	0	1	0	0	0	1	0	0.171428571	0.1	0.08	0.001851852	0.001666667	0.083333333	2.5
59	0	0	1	0	1	0	0	1	0	0	0	0	0	0.219047619	0.116666667	0.16	0.027777778	0.3	0.005555556	-4
60	1	0	0	0	1	0	0	1	0	0	0	0	0	0.523809524	0.133333333	0.24	0.055555556	0	0.027777778	-2.5
61	0	0	0	1	0	0	1	0	0	0	0	0	0	0.438095238	0.25	0.12	0.111111111	0	0.016666667	-7.5
62	0	1	0	0	1	0	0	1	0	0	0	0	0	0.20952381	0.483333333	0.28	0.111111111	0.05	0.027777778	-9
63	1	0	0	0	1	0	0	1	0	0	0	0	0	0.314285714	0.266666667	0.2	0.111111111	0.15	0.016666667	-4
64	0	0	0	0	1	0	0	1	0	0	0	1	0	0.304761905	0.183333333	0.2	0.111111111	0.1	0.005555556	-2.5
65	0	0	1	0	1	1	0	0	0	0	0	0	0	0.19047619	0.166666667	0.12	0.005555556	0	0.011111111	-5.5
66	0	0	0	0	1	1	0	1	0	0	0	1	0	0.523809524	0.166666667	0.12	0.005555556	0.006666667	0.005555556	-2
67	1	0	0	1	0	0	0	1	0	0	0	1	0	0.752380952	0.166666667	0.08	0.111111111	0.066666667	0.005555556	-6
68	1	1	0	0	1	1	0	0	0	0	0	0	0	0.619047619	0.266666667	0.24	0.055555556	0.2	0.027777778	0
69	0	0	0	0	1	0	0	1	0	0	0	1	0	0	0.2	0.2	0.009259259	0.008333333	0	-2
70	0	0	1	0	1	1	0	1	0	0	0	1	0	0.219047619	0.116666667	0.24	0	0.075	0.011111111	-2.5
71	0	0	0	0	1	0	0	0	0	0	0	0	0	0.304761905	0.2	0.2	0.111111111	0.1	0.055555556	-6
72	0	0	0	0	1	0	0	1	0	0	1	0	0	0.428571429	0.15	0.2	0.003703704	0.3	0.027777778	-3.5
73	1	0	1	0	0	0	0	0	0	0	0	0	0	0.238095238	0.133333333	0.12	0.111111111	0.05	0.055555556	-5
74	0	0	0	0	1	1	1	0	0	0	1	0	0	0.333333333	0.133333333	0.2	0.222222222	0.4	0.038888889	-9
75	1	1	0	0	1	0	0	1	0	0	0	0	0	0.447619048	0.15	0.2	0.001851852	0.2	0.005555556	-5.5
76	0	1	0	0	1	0	0	1	0	0	0	1	0.033333333	0.238095238	0.1	0.2	0.009259259	0.4	0.027777778	0.5
77	0	0	0	0	0	0	0	1	0	0	0	1	0	0.238095238	0.25	0.24	0.005555556	0.15	0.033333333	0
78	1	0	1	0	0	0	0	1	0	0	0	0	0.016666667	0.438095238	0.2	0.4	0.111111111	0.3	0.166666667	-7.5
79	0	0	1	0	0	0	0	0	1	0	0	0	1	0.219047619	0.25	0.2	0.166666667	0.3	0.277777778	-6
80	0	1	0	0	1	0	0	1	0	0	0	0	0	0.333333333	0.166666667	0.2	0.222222222	0.3	0.666666667	-9.5
81	1	1	0	0	0	0	0	1	0	0	0	0	0	0.219047619	0.133333333	0.2	0.055555556	0.1	0.011111111	0
82	0	0	1	0	1	0	0	1	0	0	0	0	0	0.19047619	0.5	0.32	0.111111111	0.3	0.011111111	-2.5
83	0	0	0	0	1	0	0	0	0	0	0	1	0	0.20952381	0.166666667	0.16	0.166666667	0.4	0.027777778	-0.5
84	1	0	0	0	0	0	0	1	0	0	0	1	0	0.333333333	0.083333333	0.2	0.166666667	0.2	0.016666667	-4
85	1	0	0	0	1	0	0	1	1	0	0	1	0	0.476190476	0.05	0.08	0.222222222	0.3	0.055555556	-7
86	0	0	0	0	1	1	0	1	0	0	1	0	0	0.523809524	0.2	0.16	0.222222222	0.2	0.027777778	-8.5
87	1	0	1	0	1	0	0	1	1	0	0	0	0	0.257142857	0.166666667	0.2	0.111111111	0.15	0.083333333	-9.5
88	0	0	0	0	1	0	0	1	0	0	0	0	0	0.380952381	0.183333333	0.16	0.222222222	0.05	0.005555556	-5.5
89	0	0	1	0	1	0	0	0	0	0	0	1	0	0.180952381	0.466666667	0.28	0.111111111	0.1	0.333333333	-9.5
90	1	0	0	0	1	0	0	0	0	0	0	1	0	0.761904762	0.333333333	0.2	0.055555556	0.1	0.333333333	0
91	1	1	0	0	0	0	0	1	0	0	0	0	0	0.304761905	0.083333333	0.16	0.003703704	0.2	0.011111111	-8
92	0	0	0	0	1	0	0	1	0	0	0	0	0	0.333333333	0.333333333	0.24	0.277777778	0.9	0.027777778	-9
93	0	1	0	0	1	0	0	1	0	0	0	1	0	0.19047619	0.366666667	0.16	0.055555556	0.15	0.333333333	-1.5
94	1	0	0	0	1	0	0	0	0	0	0	1	0	0.333333333	0.433333333	0.24	0.055555556	0.3	1	-2.5
95	0	0	0	0	1	0	0	1	0	0	0	1	0	0.19047619	0.166666667	0.12	0.111111111	0.3	0.333333333	-5.5
96	0	0	0	0	0	0	0	0	0	0	0	1	0	0.428571429	0.116666667	0.16	0.003703704	0.008333333	0.005555556	-7
97	0	0	1	0	1	0	0	1	0	0	0	0	0	0.219047619	0.25	0.2	0.222222222	1	0.166666667	-5
98	0	0	0	0	1	0	0	1	0	0	0	1	0	0.333333333	0.25	0.08	0.055555556	0.1	0.666666667	-7
99	1	0	1	0	0	0	0	1	0	0	0	0	0.033333333	0.342857143	0.116666667	0.2	0.018518519	0.05	0.016666667	-7.5
100	0	0	0	0	1	0	0	1	1	0	0	1	0	0.19047619	0.216666667	0.16	0.018518519	0.1	0.027777778	0
101	0	0	0	0	0	0	0	1	0	0	0	0	0	0.285714286	0.133333333	0.24	0.055555556	0.15	0.016666667	-11.5
102	0	0	0	0	1	0	0	1	0	0	0	1	0	0.380952381	0.116666667	0.16	0.037037037	0.05	0.027777778	-9.5
103	0	0	0	0	1	0	0	1	0	0	0	0	0	0.40952381	0.5	0.56	0.111111111	0.05	0.016666667	-8.5
104	1	0	1	0	1	0	0	1	1	0	0	1	0	0.266666667	0.133333333	0.2	0.166666667	0.25	0.333333333	2.5
105	0	0	0	0	1	0	0	1	0	0	0	0	0	0.285714286	0.25	0.24	0.111111111	0.1	0.027777778	-11.5
106	0	0	0	0	1	0	0	1	0	0	0	1	0	0.571428571	0.233333333	0.24	0.018518519	0.05	0.011111111	-1.5
107	0	0	1	0	1	0	0	0	0	0	0	1	0	0.171428571	0.15	0.12	0.222222222	0.2	0.666666667	-6.5
108	1	0	0	1	0	0	0	0	1	0	0	0	1	0.533333333	0.25	0.4	0.083333333	0.2	0.083333333	-8.5
109	0	0	0	0	0	1	0	1	0	0	1	0	0	0.428571429	0.116666667	0.16	0.111111111	0.1	0.027777778	-6.5
110	1	0	1	0	0	0	0	1	0	1	0	0	0	0.380952381	0.333333333	0.2	0.027777778	0.2	0.083333333	-4
111	0	0	0	0	0	0	0	1	0	0	0	1	0	0.285714286	0.25	0.16	0.222222222	0.3	0.027777778	1
112	0	0	0	0	0	0	0	1	0	0	1	0	0	0.476190476	0.25	0.24	0.111111111	0.2	0.083333333	-0.5
113	0	0	0	0	0	0	0	1	0	0	0	1	0	0.257142857	0.166666667	0.12	0.111111111	0.2	0.011111111	-3
114	1	0	1	0	0	0	0	1	0	1	0	0	0	0.238095238	0.4	0.2	0.011111111	0.05	0.033333333	-0.5
115	0	0	0	0	0	0	0	1	0	0	0	1	0	0.523809524	0.183333333	0.16	0.111111111	0.3	0.055555556	-6
116	0	0	1	0	1	0	0	1	0	0	0	0	0	0.380952381	0.2	0.12	0.037037037	0.1	0.111111111	-5.5
117	1	1	0	0	0	0	0	1	0	0	0	1	0	0.476190476	0.1	0.12	0.222222222	0.1	0.011111111	1
118	0	0	0	0	0	0	0	1	0	0	1	0	0	0.619047619	0.166666667	0.2	0.111111111	0.066666667	0.166666667	1.5
119	0	0	0	0	0	1	0	1	1	0	0	0	0	0.276190476	0.2	0.16	0.083333333	0.1	0.027777778	-3.5
120	0	0	1	0	0	0	0	1	0	0	0	0	0.142857143	0.219047619	0.166666667	0.24	0.027777778	0.1	0.027777778	-7
121	0	1	0	0	0	0	0	1	0	0	0	1	0	0.228571429	0.333333333	0.32	0.007407407	0.1	0.022222222	-1
122	0	0	1	0	0	0	0	1	0	0	0	0	0	0.4	0.133333333	0.24	0.111111111	0.1	0.083333333	-1
123	0	0	0	0	1	0	0	1	1	0	0	1	0	0.647619048	0.3	0.24	0.111111111	0.5	0.016666667	-8.5
124	0	0	1	0	0	0	0	1	0	0	0	1	0	0.171428571	0.2	0.24	0.222222222	0.4	0.027777778	-2
125	0	0	0	0	0	0	0	1	1	0	0	0	0	0.295238095	0.333333333	0.28	0.333333333	0.4	0.055555556	0.5
126	1	0	0	0	0	0	0	0	0	0	0	1	0	0.371428571	0.133333333	0.28	0.111111111	0.6	0.022222222	-5.5
127	1	0	0	0	0	0	0	1	0	0	0	0	0	0.761904762	0.116666667	0.24	0.055555556	0.1	0.027777778	-5
128	1	0	1	0	0	0	0	0	0	0	0	0	0	0.2	0.25	0.28	0.018518519	0.035	0.055555556	-3
129	1	0	0	0	0	1	0	0	0	0	1	0	0	0.666666667	0.233333333	0.2	0.055555556	0.2	0.027777778	-5
130	0	0	0	0	0	0	0	1	0	0	0	1	0	0.952380952	0.166666667	0.2	0.005555556	0.4	0.005555556	-1.5
131	0	0	1	0	0	0	0	1	0	0	1	0	0	0.171428571	0.133333333	0.12	0.005555556	0.4	0.011111111	-6
132	0	0	0	0	0	0	0	1	0	0	0	1	0	0.457142857	0.116666667	0.16	0.055555556	0.2	0.027777778	0
133	0	0	1	0	0	0	0	1	0	0	0	0	0	0.238095238	0.25	0.24	0.074074074	0.1	0.111111111	-0.5
134	0	1	0	0	0	0	0	1	0	0	0	0	0	0.285714286	0.333333333	0.24	0.037037037	0.008333333	0.011111111	-5.5
135	0	0	0	1	0	0	0	1	0	0	0	0	0	0.523809524	0.2	0.08	0.111111111	0.4	0.166666667	-9.5
136	0	0	1	0	0	0	0	1	0	0	0	0	0	0.666666667	0.05	0.08	0.055555556	0.2	0.083333333	0
137	0	1	0	0	0	0	0	1	0	0	0	1	0	0.19047619	0.166666667	0.16	0.222222222	0.008333333	0.011111111	-9
138	0	1	0	0	0	0	0	0	0	0	0	1	0	0.285714286	0.25	0.24	0.003703704	0.2	0.005555556	-7.5
139	0	0	1	0	0	0	0	1	0	0	1	0	0	0.219047619	0.066666667	0.12	0.055555556	0.1	0.055555556	-8.5
140	0	0	0	0	0	0	0	0	0	0	0	0	0	0.647619048	0.066666667	0.2	0.003703704	0.1	0.055555556	-8.5
141	1	0	1	0	0	0	0	1	1	0	0	1	0	0.571428571	0.5	0.44	0.037037037	0.5	0.055555556	-2
142	1	0	0	1	0	0	0	0	0	0	0	0	0	0.466666667	0.2	0.12	0.083333333	0.1	0.166666667	-7.5
143	0	0	0	0	1	1	0	0	0	0	0	1	0	0.714285714	0.216666667	0.2	0.111111111	0.066666667	0.166666667	-1.5
144	1	1	0	0	1	0	0	1	0	0	0	0	0	0.60952381	0.25	0.24	0.111111111	0.25	0.027777778	-9.5
145	0	0	1	0	0	1	0	1	0	0	0	0	1	0.20952381	0.05	0.08	0.111111111	0	0	-7
146	0	0	0	0	0	1	0	1	0	0	0	0	0	0.495238095	0.116666667	0.16	0.111111111	0.2	0	-11
147	0	0	1	0	1	0	0	1	0	0	1	0	0	0.238095238	0.25	0.2	0.055555556	0.1	0.027777778	-8.5
148	0	1	0	0	1	0	0	1	0	0	0	0	0	0.342857143	0.133333333	0.2	0.222222222	0.075	0	-11.5
149	1	0	1	0	0	0	0	1	1	0	0	0	0	0.323809524	0.166666667	0.24	0.111111111	0.1	0.027777778	-3
150	1	0	1	0	1	0	0	1	0	0	0	0	0.142857143	0.371428571	0.066666667	0.12	0.111111111	0.1	0.055555556	-7.5
151	1	0	1	0	1	0	0	1	1	0	0	0	0	0.447619048	0.1	0.16	0.222222222	0.05	0.027777778	0.5
152	1	0	0	0	1	0	0	1	0	0	0	0	0.142857143	0.485714286	0.216666667	0.2	0.111111111	0.1	0.138888889	-11
153	1	0	0	1	1	0	0	0	0	0	0	0	0	0.342857143	0.166666667	0.12	0.055555556	0.1	0	-5
154	1	1	0	0	1	0	0	1	0	0	0	0	0	0.533333333	0.166666667	0.24	0.111111111	0.1	0.027777778	-2.5
155	0	0	0	0	0	0	0	1	0	0	0	0	0	0.361904762	0.083333333	0.28	0.018518519	0.016666667	0	-7.5
156	1	0	0	0	0	0	0	1	0	0	0	0	0	0.371428571	0.316666667	0.2	0.005555556	0.025	0.033333333	-2.5
157	0	0	0	0	0	0	0	1	0	0	0	1	0	0.80952381	0.283333333	0.2	0.166666667	0.1	0.027777778	-1.5
158	0	0	1	0	0	1	0	0	0	0	0	0	0	0.523809524	0.133333333	0.24	0.111111111	0.1	0.166666667	-6
159	0	0	1	0	0	0	0	1	0	0	0	0	0	0.514285714	0.166666667	0.28	0.055555556	0.2	0.027777778	-9.5
160	0	0	0	0	1	0	0	0	0	0	0	1	0	0.571428571	0.1	0.2	0.055555556	0.1	0.055555556	-6
161	0	0	0	1	0	0	0	1	0	0	0	0	0.033333333	0.380952381	0.05	0.16	0.003703704	0.1	0.005555556	-9.5
162	0	0	0	0	0	0	0	1	0	0	0	1	0	0.419047619	0.133333333	0.16	0.111111111	0.3	0.011111111	-6
163	0	0	1	0	1	0	0	1	1	0	1	0	0	0.247619048	0.1	0.2	0.111111111	0.2	0.055555556	-2.5
164	0	0	1	0	0	0	0	0	0	0	0	0	0	0.352380952	0.15	0.12	0.074074074	0.1	0.166666667	-7.5
165	1	0	0	1	0	0	0	1	0	0	0	0	0.142857143	0.266666667	0.016666667	0.08	0.005555556	0.008333333	0	-3.5
166	0	0	0	0	1	1	0	0	0	0	0	0	0	0.485714286	0.1	0.08	0.222222222	0	0.055555556	-7
167	0	0	0	0	1	1	0	1	0	0	0	1	0	0.380952381	0.183333333	0.16	0.111111111	0.5	0.027777778	-4.5
168	0	0	1	0	1	1	0	1	0	0	0	0	0.142857143	0.2	0.133333333	0.12	0.111111111	0.05	0.166666667	-2
169	0	0	0	0	0	1	0	1	0	0	0	1	0	0.571428571	0.383333333	0.24	0.111111111	0.3	0.027777778	-5
170	0	0	0	0	0	0	0	1	0	0	0	0	0	0.4	0.166666667	0.24	0.111111111	0.35	0.194444444	-2
171	1	0	0	0	0	1	0	1	0	0	0	0	0	0.666666667	0.2	0.2	0.074074074	0.2	0.027777778	-9.5
172	0	1	0	0	0	0	0	1	0	0	1	0	0	0.352380952	0.133333333	0.16	0.111111111	0.05	0.066666667	-6
173	1	0	1	0	0	1	0	1	1	0	0	0	0.016666667	0.2	0.116666667	0.2	0.111111111	0.3	0	-6.5
174	0	0	1	0	0	0	0	1	1	0	0	1	0	0.257142857	0.2	0.2	0.388888889	0	0.083333333	-8
175	0	0	1	0	0	0	0	1	0	0	0	0	0	0.666666667	0.083333333	0.16	0.055555556	0.1	0.083333333	-8
176	1	0	1	0	0	0	0	1	0	0	0	0	0	0.552380952	0.35	0.24	0.222222222	0.2	0.166666667	-9
177	0	0	0	0	0	0	0	1	0	0	0	0	0	0.4	0.116666667	0.12	0.166666667	0.1	0.166666667	0
178	0	0	0	0	1	0	0	1	0	0	0	1	0	0.380952381	0.066666667	0.12	0.111111111	0.05	0.166666667	-3
179	1	0	0	0	1	0	0	1	0	0	0	0	0	0.4	0.25	0.16	0.037037037	0.066666667	0.027777778	-7.5
180	0	0	0	0	1	0	0	1	0	0	1	0	0	0.20952381	0.466666667	0.2	0.111111111	0.008333333	0.083333333	-8
181	0	0	0	0	1	0	0	1	0	0	0	0	0	0.352380952	0.516666667	0.2	0.222222222	0.1	0.083333333	-9
182	0	0	0	0	1	0	0	1	0	0	1	0	0	0.285714286	0.833333333	0.24	0.018518519	0.2	0.055555556	-10
183	1	0	0	0	1	0	0	1	1	0	0	0	0	0.4	0.166666667	0.12	0.055555556	0.1	0.027777778	-9
184	0	0	0	0	1	0	0	1	0	0	0	0	0	0.266666667	0.133333333	0.12	0.005555556	0.016666667	0.333333333	-7.5
185	1	0	0	0	1	0	0	1	0	0	0	0	0	0.4	0.083333333	0.12	0.001851852	0.1	0.166666667	-5.5
186	1	0	1	0	1	0	0	1	0	0	0	0	0.142857143	0.219047619	0.2	0.2	0.074074074	0.1	0.038888889	-9.5
187	1	1	0	0	0	0	0	1	1	0	0	1	0	0.333333333	0.083333333	0.24	0.333333333	0.2	0.333333333	-6.5
188	1	0	1	0	0	0	0	1	0	0	0	0	0	0.361904762	0.466666667	0.16	0.111111111	0.1	0.022222222	-9
189	1	1	0	0	1	0	0	1	0	0	0	0	0	0.428571429	0.166666667	0.04	0.007407407	0.016666667	0.027777778	-7.5
190	1	0	0	0	1	0	0	1	0	0	1	0	0	0.447619048	0.533333333	0.24	0.111111111	0.1	0.055555556	-7
191	1	0	1	0	1	0	0	1	0	0	0	0	0	0.40952381	0.25	0.2	0.222222222	0.1	0.083333333	-4.5
192	1	0	1	0	1	0	0	0	1	0	0	0	0.016666667	0.238095238	0.7	0.36	0.111111111	0.3	0.055555556	-7.5
193	1	0	0	0	1	0	0	1	0	0	0	0	0	0.542857143	0.25	0.12	0.037037037	0.3	0.011111111	0
194	1	0	0	0	0	0	0	1	0	0	0	1	0	0.428571429	0.266666667	0.28	0.111111111	0.1	0.027777778	-11
195	1	1	0	0	0	0	0	1	0	0	0	0	0	0.457142857	0.283333333	0.16	0.055555556	0.1	0.055555556	-2.5
196	1	0	0	0	1	0	0	1	0	0	0	1	0	0.314285714	0.383333333	0.32	0.111111111	0.2	0.016666667	-7.5
197	1	0	1	0	0	1	0	1	0	0	0	0	0	0.247619048	0.25	0.16	0.055555556	0.05	0.055555556	-7.5
198	1	0	0	0	0	0	0	1	0	0	0	1	0	0.657142857	0.15	0.16	0.005555556	0.2	0.022222222	-8
199	1	1	0	0	0	0	0	1	1	0	0	0	0.142857143	0.295238095	0.1	0.2	0.074074074	0.05	0.083333333	-5.5
200	0	0	0	0	0	0	0	1	0	0	1	0	0	0.238095238	0.25	0.24	0.222222222	0.5	0.022222222	-7.5
201	1	1	0	0	0	0	0	1	0	0	0	0	0	0.352380952	0.433333333	0.16	0.018518519	0.9	0.083333333	-11.5
202	0	0	0	0	0	0	0	1	0	0	0	1	0	0.20952381	0.166666667	0.08	0.111111111	0.4	0	-1
203	0	0	0	1	0	1	0	0	0	0	0	0	1	0.247619048	0.266666667	0.28	0.074074074	0.008333333	0.011111111	-7
204	1	0	0	0	1	0	0	1	0	0	0	1	0	0.438095238	0.25	0.16	0.111111111	0.1	0.166666667	1.5
205	0	0	1	0	0	1	1	0	0	0	0	1	0	0.228571429	0.116666667	0.2	0.333333333	0.2	0.666666667	-5
206	1	0	0	0	1	0	0	0	0	0	1	0	0	0.571428571	0.233333333	0.2	0.009259259	0.008333333	0.055555556	-3
207	0	0	0	0	1	0	0	1	0	0	0	1	0.033333333	0.428571429	0.333333333	0.4	0.444444444	0.3	0.333333333	-2
208	1	1	0	0	1	0	0	1	0	1	0	0	0	0.4	0.283333333	0.2	0.055555556	0.15	0.011111111	-6.5
209	0	0	0	0	1	0	0	1	0	0	0	0	0	0.39047619	0.45	0.16	0.111111111	0.003333333	0.055555556	-5
210	1	0	1	0	1	0	0	0	0	0	0	0	1	0.247619048	0.2	0.2	0.055555556	0.1	0.166666667	-5
211	0	0	1	0	1	0	0	1	0	0	0	0	0	0.20952381	0.4	0.36	0.555555556	0.005	0.027777778	0.5
212	0	0	0	1	0	1	0	1	0	0	0	0	0	0.571428571	0.166666667	0.4	0.111111111	0.1	0.027777778	-5
213	0	0	0	0	1	1	0	1	0	0	0	0	1	0.523809524	0.233333333	0.28	0.111111111	0.05	0.111111111	-5.5
214	0	0	0	0	1	0	0	0	1	0	1	0	0	0.247619048	0.25	0.2	0.055555556	0.1	0.194444444	-2.5
215	1	0	1	0	0	1	0	1	0	0	0	1	0	0.657142857	0.166666667	0.12	0.777777778	0.1	0.027777778	-8
216	1	1	0	0	1	0	0	0	0	0	0	0	0	0.352380952	0.2	0.2	0.111111111	0.2	0.25	-7
217	1	1	0	0	1	1	0	1	1	0	0	1	0	0.666666667	0.3	0.24	0.111111111	0.1	0.333333333	-4
218	0	1	0	0	1	0	0	1	0	0	0	0	0	0.523809524	0.416666667	0.48	0.111111111	0.1	0.138888889	-4
219	1	0	1	0	0	0	0	1	1	0	0	0	0	0.352380952	0.066666667	0.28	0.166666667	0.05	0	-2.5
220	1	1	0	0	1	0	0	1	0	0	0	0	0	0.238095238	0.5	0.24	0.222222222	0.016666667	0.055555556	-6.5
221	0	1	0	0	1	0	0	0	0	0	1	0	0	0.40952381	0.383333333	0.28	0.005555556	0.2	0.016666667	-3
222	1	1	0	0	1	0	0	1	0	0	0	0	0	0.361904762	0.233333333	0.2	0.009259259	0.15	0.166666667	-7
223	1	0	0	0	1	0	0	1	1	0	0	0	0	0.542857143	0.5	0.2	0.555555556	0.3	0.166666667	1.5
224	1	0	1	0	1	0	0	0	0	0	0	0	0	0.247619048	0.166666667	0.2	0.055555556	0.066666667	0.166666667	-3
225	1	0	0	0	1	0	0	1	1	0	0	0	0	0.523809524	0.216666667	0.24	0.222222222	0.2	0.055555556	-7
226	1	0	0	1	1	0	0	0	0	0	0	0	0.142857143	0.304761905	0.416666667	0.56	0.111111111	0.15	0.166666667	-9
227	1	1	0	0	1	0	0	1	1	0	0	0	0	0.457142857	0.2	0.16	0.222222222	0.2	0.055555556	-1
228	1	0	0	1	1	0	0	0	0	0	0	0	0	0.523809524	0.3	0.2	0.111111111	0.2	0.166666667	-5.5
229	1	0	0	0	1	0	0	1	0	0	0	1	0	0.495238095	0.166666667	0.24	0.222222222	0.2	0.083333333	-7
230	0	0	1	0	0	0	0	0	0	0	0	0	0	0.20952381	0.333333333	0.24	0.055555556	0.15	0.333333333	-3
231	1	0	1	0	1	0	0	1	0	0	0	0	0	0.314285714	0.416666667	0.28	0.027777778	0.1	0.222222222	-1.5
232	0	0	0	0	1	0	0	1	0	0	0	0	0	0.238095238	0.666666667	0.32	0.666666667	0.6	0.666666667	-4
233	1	0	1	0	0	0	0	1	1	0	0	0	0	0.361904762	0.833333333	0.4	0.055555556	0.2	0.333333333	0.5
234	1	0	1	0	1	0	0	1	0	0	1	0	0	0.457142857	0.333333333	0.24	0.111111111	0.3	0.25	-1.5
235	1	1	0	0	0	0	0	1	0	0	0	0	0	0.40952381	0.666666667	0.36	0.222222222	0.9	0.666666667	-1
236	1	0	0	1	1	0	0	1	0	0	0	0	0	0.266666667	0.35	0.24	0.111111111	0.2	0.25	-8
237	1	0	1	0	1	0	0	1	0	0	0	0	1	0.20952381	0.2	0.16	0.009259259	0.1	0.194444444	-3
238	1	0	1	0	0	0	0	1	0	0	1	0	0	0.352380952	0.25	0.28	0.111111111	0.2	0.222222222	-8
239	1	0	1	0	0	0	0	1	0	0	0	0	1	0.2	0.283333333	0.2	0.009259259	0.016666667	0.083333333	-11.5
240	0	0	1	0	1	0	0	1	0	0	0	0	0	0.619047619	0.333333333	0.32	0.009259259	0.4	0.194444444	-7
241	0	0	0	0	1	1	0	1	0	0	1	0	0	0.266666667	0.116666667	0.08	0.037037037	0.5	0.166666667	-5.5
242	1	1	0	0	0	0	0	1	0	0	0	0	0	0.361904762	0.283333333	0.16	0.055555556	0.2	0.333333333	-7.5
243	1	0	0	1	0	0	0	1	1	0	0	0	0	0.247619048	0.15	0.08	0.055555556	0.15	0.166666667	-3
244	1	0	1	0	1	0	0	1	0	0	1	0	0	0.219047619	0.333333333	0.2	0.074074074	0.3	0.222222222	-6.5
245	1	0	0	0	1	0	0	1	0	0	0	0	0	0.428571429	0.416666667	0.2	0.111111111	0.116666667	0.166666667	-2.5
246	1	0	0	0	1	0	0	1	0	0	0	0	0	0.333333333	0.5	0.24	0.055555556	0.2	0.333333333	-5.5
247	0	0	0	0	1	0	0	1	0	0	0	0	0	0.380952381	0.183333333	0.12	0.111111111	0.15	0.5	-1.5
248	0	0	0	0	0	0	0	1	0	0	0	0	0	0.314285714	0.233333333	0.12	0.111111111	0.2	0.083333333	-5.5
249	0	1	0	0	1	0	0	1	0	0	1	0	0	0.428571429	0.25	0.28	0.111111111	0.2	0.222222222	-7.5
250	0	0	1	0	1	0	0	1	0	0	0	0	0	0.219047619	0.666666667	0.32	0.222222222	0.1	0.222222222	-2.5
251	1	0	0	1	0	0	0	0	0	0	0	0	0	0.4	0.333333333	0.2	0.074074074	0.3	0.277777778	-9.5
252	0	0	0	0	1	0	0	1	0	0	0	1	0	0.285714286	0.133333333	0.12	0.222222222	0.3	0.166666667	-5
253	0	0	1	0	0	0	0	1	0	0	0	0	0	0.285714286	0.216666667	0.16	0.333333333	0.5	0.011111111	-7.5
254	0	0	0	0	1	0	0	1	0	0	1	0	0	0.285714286	0.35	0.24	0.222222222	0.2	0.333333333	-9.5
255	1	1	0	0	0	1	0	1	0	0	0	0	0	0.704761905	0.233333333	0.08	0.111111111	0.3	0.016666667	-5
256	0	0	0	0	1	0	0	1	0	0	1	0	0	0.238095238	0.116666667	0.12	0.003703704	0.006666667	0	-2.5
257	0	0	0	0	1	0	0	1	0	0	1	0	0	0.238095238	0.116666667	0.08	0.222222222	0.3	0.005555556	-6.5
258	0	0	0	0	1	0	0	1	1	0	1	0	0	0.380952381	0.133333333	0.16	0.009259259	0.1	0.027777778	1
259	1	1	0	0	1	0	0	1	1	0	0	0	0	0.428571429	0.2	0.08	0.666666667	0.15	0.027777778	-3
260	0	0	0	0	0	1	0	1	0	0	1	0	0	0.666666667	0.1	0.08	0.003703704	0.001666667	0.011111111	-1.5
261	1	0	1	0	1	1	0	1	0	0	0	0	0	0.2	0.016666667	0.08	0.111111111	0.1	0	-4
262
263
264
265
266
267
268
269
270
271
272
273
274
275
276
277
278
279
280
281
282
283
284
