# Supplementary material for: Estimation of Ebola’s spillover infection exposure in Sierra Leone based on sociodemographic and economic factors
Source: PLoS One. 2022 Sep 1;17(9):e0271886. doi: 10.1371/journal.pone.0271886 (PMC9436100; doi:10.1371/journal.pone.0271886)
Supplement: S4 Data — This dataset contains only the variables appearing in the model with the binarized risk indices. (CSV) [file pone.0271886.s004.csv]

Number	education: high	work environment: indoors	relative income: lower than average	water acquisition: natural source	own cell phone: no	internet use	Binarized risk index
1	0	0	0	0	1	0	1
2	0	1	1	0	0	0	1
3	0	0	1	0	0	0	1
4	0	0	1	0	1	0	2
5	0	0	1	0	0	0	1
6	0	1	1	0	1	0	1
7	0	0	1	0	0	1	1
8	0	0	1	0	1	0	1
9	1	1	0	0	0	1	1
10	1	0	1	0	0	1	1
11	0	1	0	0	0	0	1
12	1	0	1	0	0	0	1
13	1	1	1	0	0	1	1
14	0	1	0	0	0	0	1
15	0	0	1	0	1	0	1
16	0	1	1	0	0	0	1
17	0	0	1	0	0	0	2
18	0	0	0	0	0	0	1
19	0	1	1	1	1	0	1
20	0	0	0	0	0	0	1
21	0	1	1	0	0	0	1
22	0	0	1	0	0	0	2
23	0	0	1	0	0	0	2
24	0	0	1	0	0	0	2
25	0	0	1	0	0	0.142857143	1
26	0	0	1	0	0	1	1
27	0	1	0	0	0	1	2
28	0	0	0	0	0	0.142857143	1
29	0	0	1	0	0	0.142857143	1
30	0	0	0	0	0	0	2
31	0	0	1	0	0	0	1
32	0	0	1	0	0	0	2
33	0	0	0	0	0	0	1
34	0	0	0	0	1	0	2
35	0	0	1	0	0	0	2
36	0	1	0	0	0	0	1
37	0	1	1	1	0	1	1
38	0	1	1	0	1	0	2
39	0	1	1	0	1	0	1
40	0	0	0	0	1	0	1
41	1	1	1	0	0	0	1
42	0	0	0	0	0	0	1
43	0	1	1	0	0	0	2
44	0	1	0	0	0	0.016666667	1
45	0	0	1	0	0	0	1
46	0	0	0	0	0	0	1
47	0	1	1	0	0	1	1
48	0	1	1	0	0	0	1
49	1	1	1	0	0	1	1
50	0	0	1	0	1	0	1
51	0	0	0	0	1	0	2
52	0	0	1	0	1	0	1
53	0	0	0	0	0	0	1
54	0	1	1	0	0	0	1
55	0	0	0	0	1	0	1
56	0	0	0	0	1	0	1
57	0	0	0	0	0	0	1
58	0	0	1	0	1	0	2
59	0	0	1	0	0	0	2
60	0	0	1	0	0	0	2
61	1	0	0	0	0	0	1
62	0	0	1	0	0	0	1
63	0	0	1	0	0	0	2
64	0	0	1	0	1	0	2
65	0	1	0	0	0	0	1
66	0	1	1	0	1	0	2
67	1	0	1	0	1	0	1
68	0	1	0	0	0	0	2
69	0	0	1	0	1	0	2
70	0	1	1	0	1	0	2
71	0	0	0	0	0	0	1
72	0	0	1	0	0	0	2
73	0	0	0	0	0	0	1
74	0	1	0	0	0	0	1
75	0	0	1	0	0	0	1
76	0	0	1	0	1	0.033333333	2
77	0	0	1	0	1	0	2
78	0	0	1	0	0	0.016666667	1
79	0	0	0	1	0	1	1
80	0	0	1	0	0	0	1
81	0	0	1	0	0	0	2
82	0	0	1	0	0	0	2
83	0	0	0	0	1	0	2
84	0	0	1	0	1	0	2
85	0	0	1	1	1	0	1
86	0	1	1	0	0	0	1
87	0	0	1	1	0	0	1
88	0	0	1	0	0	0	1
89	0	0	0	0	1	0	1
90	0	0	0	0	1	0	2
91	0	0	1	0	0	0	1
92	0	0	1	0	0	0	1
93	0	0	1	0	1	0	2
94	0	0	0	0	1	0	2
95	0	0	1	0	1	0	1
96	0	0	0	0	1	0	1
97	0	0	1	0	0	0	1
98	0	0	1	0	1	0	1
99	0	0	1	0	0	0.033333333	1
100	0	0	1	1	1	0	2
101	0	0	1	0	0	0	1
102	0	0	1	0	1	0	1
103	0	0	1	0	0	0	1
104	0	0	1	1	1	0	2
105	0	0	1	0	0	0	1
106	0	0	1	0	1	0	2
107	0	0	0	0	1	0	1
108	1	0	0	1	0	1	1
109	0	1	1	0	0	0	1
110	0	0	1	0	0	0	2
111	0	0	1	0	1	0	2
112	0	0	1	0	0	0	2
113	0	0	1	0	1	0	2
114	0	0	1	0	0	0	2
115	0	0	1	0	1	0	1
116	0	0	1	0	0	0	1
117	0	0	1	0	1	0	2
118	0	0	1	0	0	0	2
119	0	1	1	1	0	0	2
120	0	0	1	0	0	0.142857143	1
121	0	0	1	0	1	0	2
122	0	0	1	0	0	0	2
123	0	0	1	1	1	0	1
124	0	0	1	0	1	0	2
125	0	0	1	1	0	0	2
126	0	0	0	0	1	0	1
127	0	0	1	0	0	0	1
128	0	0	0	0	0	0	2
129	0	1	0	0	0	0	1
130	0	0	1	0	1	0	2
131	0	0	1	0	0	0	1
132	0	0	1	0	1	0	2
133	0	0	1	0	0	0	2
134	0	0	1	0	0	0	1
135	1	0	1	0	0	0	1
136	0	0	1	0	0	0	2
137	0	0	1	0	1	0	1
138	0	0	0	0	1	0	1
139	0	0	1	0	0	0	1
140	0	0	0	0	0	0	1
141	0	0	1	1	1	0	2
142	1	0	0	0	0	0	1
143	0	1	0	0	1	0	2
144	0	0	1	0	0	0	1
145	0	1	1	0	0	1	1
146	0	1	1	0	0	0	1
147	0	0	1	0	0	0	1
148	0	0	1	0	0	0	1
149	0	0	1	1	0	0	2
150	0	0	1	0	0	0.142857143	1
151	0	0	1	1	0	0	2
152	0	0	1	0	0	0.142857143	1
153	1	0	0	0	0	0	1
154	0	0	1	0	0	0	2
155	0	0	1	0	0	0	1
156	0	0	1	0	0	0	2
157	0	0	1	0	1	0	2
158	0	1	0	0	0	0	1
159	0	0	1	0	0	0	1
160	0	0	0	0	1	0	1
161	1	0	1	0	0	0.033333333	1
162	0	0	1	0	1	0	1
163	0	0	1	1	0	0	2
164	0	0	0	0	0	0	1
165	1	0	1	0	0	0.142857143	2
166	0	1	0	0	0	0	1
167	0	1	1	0	1	0	1
168	0	1	1	0	0	0.142857143	2
169	0	1	1	0	1	0	1
170	0	0	1	0	0	0	2
171	0	1	1	0	0	0	1
172	0	0	1	0	0	0	1
173	0	1	1	1	0	0.016666667	1
174	0	0	1	1	1	0	1
175	0	0	1	0	0	0	1
176	0	0	1	0	0	0	1
177	0	0	1	0	0	0	2
178	0	0	1	0	1	0	2
179	0	0	1	0	0	0	1
180	0	0	1	0	0	0	1
181	0	0	1	0	0	0	1
182	0	0	1	0	0	0	1
183	0	0	1	1	0	0	1
184	0	0	1	0	0	0	1
185	0	0	1	0	0	0	1
186	0	0	1	0	0	0.142857143	1
187	0	0	1	1	1	0	1
188	0	0	1	0	0	0	1
189	0	0	1	0	0	0	1
190	0	0	1	0	0	0	1
191	0	0	1	0	0	0	1
192	0	0	0	1	0	0.016666667	1
193	0	0	1	0	0	0	2
194	0	0	1	0	1	0	1
195	0	0	1	0	0	0	2
196	0	0	1	0	1	0	1
197	0	1	1	0	0	0	1
198	0	0	1	0	1	0	1
199	0	0	1	1	0	0.142857143	1
200	0	0	1	0	0	0	1
201	0	0	1	0	0	0	1
202	0	0	1	0	1	0	2
203	1	1	0	0	0	1	1
204	0	0	1	0	1	0	2
205	0	1	0	0	1	0	1
206	0	0	0	0	0	0	2
207	0	0	1	0	1	0.033333333	2
208	0	0	1	0	0	0	1
209	0	0	1	0	0	0	1
210	0	0	0	0	0	1	1
211	0	0	1	0	0	0	2
212	1	1	1	0	0	0	1
213	0	1	1	0	0	1	1
214	0	0	0	1	0	0	2
215	0	1	1	0	1	0	1
216	0	0	0	0	0	0	1
217	0	1	1	1	1	0	2
218	0	0	1	0	0	0	2
219	0	0	1	1	0	0	2
220	0	0	1	0	0	0	1
221	0	0	0	0	0	0	2
222	0	0	1	0	0	0	1
223	0	0	1	1	0	0	2
224	0	0	0	0	0	0	2
225	0	0	1	1	0	0	1
226	1	0	0	0	0	0.142857143	1
227	0	0	1	1	0	0	2
228	1	0	0	0	0	0	1
229	0	0	1	0	1	0	1
230	0	0	0	0	0	0	2
231	0	0	1	0	0	0	2
232	0	0	1	0	0	0	2
233	0	0	1	1	0	0	2
234	0	0	1	0	0	0	2
235	0	0	1	0	0	0	2
236	1	0	1	0	0	0	1
237	0	0	1	0	0	1	2
238	0	0	1	0	0	0	1
239	0	0	1	0	0	1	1
240	0	0	1	0	0	0	1
241	0	1	1	0	0	0	1
242	0	0	1	0	0	0	1
243	1	0	1	1	0	0	2
244	0	0	1	0	0	0	1
245	0	0	1	0	0	0	2
246	0	0	1	0	0	0	1
247	0	0	1	0	0	0	2
248	0	0	1	0	0	0	1
249	0	0	1	0	0	0	1
250	0	0	1	0	0	0	2
251	1	0	0	0	0	0	1
252	0	0	1	0	1	0	1
253	0	0	1	0	0	0	1
254	0	0	1	0	0	0	1
255	0	1	1	0	0	0	1
256	0	0	1	0	0	0	2
257	0	0	1	0	0	0	1
258	0	0	1	1	0	0	2
259	0	0	1	1	0	0	2
260	0	1	1	0	0	0	2
261	0	1	1	0	0	0	2
262
263
264
265
266
267
268
269
270
271
272
273
274
275
276
277
278
279
280
281
282
283
284
